# Supplementary material for: Cranberry-derived bioactives for the prevention and treatment of urinary tract infections: antimicrobial mechanisms and global research trends in nutraceutical applications
Source: Front Nutr. 2025 Feb 26;12:1502720. doi: 10.3389/fnut.2025.1502720 (PMC11896822; doi:10.3389/fnut.2025.1502720)
Supplement: Supplementary file 1 [file Data_Sheet_1.csv]

Authors	Author full names	Author(s) ID	Title	Year	Source title	Volume	Issue	Art. No.	Page start	Page end	Page count	Cited by	DOI	Link	Affiliations	Authors with affiliations	Abstract	Author Keywords	Index Keywords	Funding Details	References	Correspondence Address	Publisher	Abbreviated Source Title	Document Type	Publication Stage	Open Access	Source	EID
Klimko C.V.; Sanders J.M.; Johns M.L.	Klimko, Claire V (58492131100); Sanders, James M (57192186906); Johns, Meagan L (57218167467)	58492131100; 57192186906; 57218167467	Probable Encephalopathy and Spasticity in a Multiple Sclerosis Patient Following Carbapenem Administration: A Case Report and Brief Literature Review	2023	Journal of Pharmacy Practice	36	3		699	704	5	0	10.1177/08971900211063277	https://www.scopus.com/inward/record.uri?eid=2-s2.0-85122091384&doi=10.1177%2f08971900211063277&partnerID=40&md5=07c359084bd644877aaaae969bd53a7d	Department of Pharmacy, University of Texas Southwestern Medical Center, Dallas, TX, United States	Klimko C.V., Department of Pharmacy, University of Texas Southwestern Medical Center, Dallas, TX, United States; Sanders J.M., Department of Pharmacy, University of Texas Southwestern Medical Center, Dallas, TX, United States; Johns M.L., Department of Pharmacy, University of Texas Southwestern Medical Center, Dallas, TX, United States	Purpose: The purpose of this case report is to describe spasticity and encephalopathy that developed in a multiple sclerosis patient following carbapenem administration. Summary: A 55-year-old female with multiple sclerosis developed spasticity and encephalopathy within 24 hours of meropenem and ertapenem administration. This was the second time that she had developed encephalopathy following car…	carbapenem; case report; encephalopathy; multiple sclerosis; spasticity	Anti-Bacterial Agents; beta-Lactams; Brain Diseases; Carbapenems; Female; Humans; Middle Aged; Multiple Sclerosis; aciclovir; alpha tocopherol; alprazolam; amfebutamone; amikacin; ascorbic acid; baclofen; benzodiazepine; botulinum toxin A; calcitriol; carbapenem; cefalexin; clonazepam; cranberry extract; desmopressin; ertapenem; escitalopram; esterase; fampridine; gabapentin; hydrocodone; leukocy…		Papp-Wallace K.M., Endimiani A., Taracila M.A., Bonomo R.A., Carbapenems: past, present, and future, Antimicrob Agents Chemother, 55, pp. 4943-4960, (2011); Mohr J.F., Update on the efficacy and tolerability of meropenem in the treatment of serious bacterial infections, Clin Infect Dis, 47, pp. S41-S51, (2008); Grill M.F., Maganti R.K., Neurotoxic effects associated with antibiotic use: managemen…	C.V. Klimko; Department of Pharmacy, University of Texas Southwestern Medical Center, Dallas, United States; email: Claire.klimko@utsouthwestern.edu	SAGE Publications Inc.	J. Pharm. Pract.	Article	Final		Scopus	2-s2.0-85122091384
Yu C.-P.; Tsai P.-L.; Li P.-Y.; Hsu P.-W.; Lin S.-P.; Lee Chao P.-D.; Hou Y.-C.	Yu, Chung-Ping (16204429300); Tsai, Pei-Ling (57896865600); Li, Pei-Ying (57056646200); Hsu, Pei-Wen (55681799000); Lin, Shiuan-Pey (9434300100); Lee Chao, Pei-Dawn (7102134469); Hou, Yu-Chi (7402198862)	16204429300; 57896865600; 57056646200; 55681799000; 9434300100; 7102134469; 7402198862	Cranberry Ingestion Modulated Drug Transporters and Metabolizing Enzymes: Gefitinib Used as a Probe Substrate in Rats	2022	Molecules	27	18	5772				2	10.3390/molecules27185772	https://www.scopus.com/inward/record.uri?eid=2-s2.0-85138339130&doi=10.3390%2fmolecules27185772&partnerID=40&md5=288476023cc8c3244178eee7f4293e64	School of Pharmacy, College of Pharmacy, China Medical University, Taichung, 406040, Taiwan; Department of Pharmacy, China Medical University Hospital, Taichung, 404332, Taiwan	Yu C.-P., School of Pharmacy, College of Pharmacy, China Medical University, Taichung, 406040, Taiwan, Department of Pharmacy, China Medical University Hospital, Taichung, 404332, Taiwan; Tsai P.-L., School of Pharmacy, College of Pharmacy, China Medical University, Taichung, 406040, Taiwan; Li P.-Y., School of Pharmacy, College of Pharmacy, China Medical University, Taichung, 406040, Taiwan; Hsu…	Cranberry, a polyphenol-rich functional food, is commonly used for the prophylaxis of urinary tract infections. Gefitinib, an anticancer agent clinically prescribed to treat non-small-cell lung cancer, is a substrate of P-glycoprotein (P-gp) and breast cancer resistance protein (BCRP), and metabolized mainly by cytochrome P450 (CYP) 3A4 and CYP2D6. This study used gefitinib as a probe substrate t…	cranberry; cytochrome P450s; drug transporter; gefitinib; pharmacokinetics	Animals; Antineoplastic Agents; ATP Binding Cassette Transporter, Subfamily B; ATP Binding Cassette Transporter, Subfamily B, Member 1; ATP Binding Cassette Transporter, Subfamily G, Member 2; Carcinoma, Non-Small-Cell Lung; Chromatography, Liquid; Cytochrome P-450 CYP2D6; Cytochrome P-450 CYP3A; Eating; Gefitinib; Lung Neoplasms; Membrane Transport Proteins; Neoplasm Proteins; Polyphenols; Rats;…	China Medical University Hospital, CMUH, (DMR-108-146); Ministry of Science and Technology, Taiwan, MOST, (108-2320-B-039-041-MY3, MOST 111-2320-B-039-048); China Medical University, CMU, (CMU110-MF-16)	Zhao S., Liu H., Gu L., American cranberries and health benefits – An evolving story of 25 years, J. Sci. Food Agric, 100, pp. 5111-5116, (2018); Sihra N., Goodman A., Zakri R., Sahai A., Malde S., Nonantibiotic prevention and management of recurrent urinary tract infection, Nat. Rev. Urol, 15, pp. 750-776, (2018); Katsargyris A., Tampaki E.-C., Giaginis C., Theocharis S., Cranberry as promising …	Y.-C. Hou; School of Pharmacy, College of Pharmacy, China Medical University, Taichung, 406040, Taiwan; email: houyc@mail.cmu.edu.tw	MDPI	Molecules	Article	Final	All Open Access; Gold Open Access; Green Open Access	Scopus	2-s2.0-85138339130
Tam T.Y.; Aldrich E.R.; Crisp C.C.; Yook E.; Yeung J.; Pauls R.N.	Tam, Tiffanie Y. (57215657434); Aldrich, Emily R. (57222228095); Crisp, Catrina C. (40661134500); Yook, Eunsun (57207621455); Yeung, Jennifer (56311312000); Pauls, Rachel N. (7003847343)	57215657434; 57222228095; 40661134500; 57207621455; 56311312000; 7003847343	Methenamine Hippurate with Cranberry Capsules Versus Cranberry Alone for Urinary Tract Infection Prevention in a Short-Term Indwelling Foley Catheter Population after Urogynecologic Surgery: A Double-Blinded Randomized Controlled Trial	2022	Female Pelvic Medicine and Reconstructive Surgery	28	3		E55	E61	6	1	10.1097/SPV.0000000000001147	https://www.scopus.com/inward/record.uri?eid=2-s2.0-85126402073&doi=10.1097%2fSPV.0000000000001147&partnerID=40&md5=7a9b4e1ee99963082775677ac52a0a38	The TriHealth, Division of FPMRS, Cincinnati, OH, United States; TriHealth Hatton Research Institute, Cincinnati, OH, United States	Tam T.Y., The TriHealth, Division of FPMRS, Cincinnati, OH, United States; Aldrich E.R., The TriHealth, Division of FPMRS, Cincinnati, OH, United States; Crisp C.C., The TriHealth, Division of FPMRS, Cincinnati, OH, United States; Yook E., TriHealth Hatton Research Institute, Cincinnati, OH, United States; Yeung J., The TriHealth, Division of FPMRS, Cincinnati, OH, United States; Pauls R.N., The …	Importance There is little consensus on an effective nonantibiotic agent for the prevention of urinary tract infection (UTI) after pelvic reconstructive surgery. Objective The aim of the study was to investigate the impact of methenamine hippurate with cranberry capsules on rates of UTI after pelvic reconstructive surgery, among patients requiring short-term catheterization. Study Design In this …	catheter-associated urinary tract infection; cranberry extract; female pelvic reconstructive surgery; methenamine hippurate; nonantibiotic therapy; postoperative care; postoperative urinary tract infection; short-term indwelling Foley catheter; urinary tract infection; urinary tract infection prophylaxis; urogynecology	Capsules; Catheters; Female; Hippurates; Humans; Male; Methenamine; Urinary Tract Infections; Vaccinium macrocarpon; antibiotic agent; ascorbic acid; cranberry extract; creatinine; methenamine hippurate; placebo; warfarin; hippuric acid derivative; methenamine; methenamine hippurate; adult; Article; bacterial growth; bacterium culture; body mass; catheterization; controlled study; cranberry; cyst…	Medical Education Research Fund	Falagas M.E., Athanasiou S., Iavazzo C., Et al., Urinary tract infections after pelvic floor gynecological surgery: Prevalence and effect of antimicrobial prophylaxis. A systematic review, Int Urogynecol J Pelvic Floor Dysfunct, 19, 8, pp. 1165-1172, (2008); Shatkin-Margolis A., Warehime J., Pauls R.N., Cranberry supplementation does not reduce urinary tract infections in patientswith indwelling …	T.Y. Tam; The TriHealth, Division of FPMRS, Cincinnati, United States; email: tiffanie_tam@trihealth.com	Lippincott Williams and Wilkins	Female Pelvic Med. Reconstr. Surg.	Article	Final		Scopus	2-s2.0-85126402073
Dieter A.A.; Mueller M.G.; Andy U.U.; Kirby A.C.; Dwarica D.S.; Amundsen C.L.; Gregory W.T.; Desai S.; Clayton L.; Squires N.A.; Allen A.; Casper K.P.; Murphy M.J.; Shepherd J.P.	Dieter, Alexis A. (37001597300); Mueller, Margaret G. (56282850500); Andy, Uduak U. (55354342000); Kirby, Anna C. (37120398000); Dwarica, Denicia S. (55989382700); Amundsen, Cindy L. (6603928411); Gregory, W. Thomas (7103281507); Desai, Shivani (57222093179); Clayton, Laura (57223171590); Squires, Natalie A. (57221406096); Allen, Antoinette (57223176006); Casper, Kaitlyn P. (57208580350); Murphy,…	37001597300; 56282850500; 55354342000; 37120398000; 55989382700; 6603928411; 7103281507; 57222093179; 57223171590; 57221406096; 57223176006; 57208580350; 57223170190; 55208254700	Baseline characteristics, evaluation, and management of women with complaints of recurrent urinary tract infections	2021	Female Pelvic Medicine and Reconstructive Surgery	27	5		275	280	5	4	10.1097/SPV.0000000000001065	https://www.scopus.com/inward/record.uri?eid=2-s2.0-85105035436&doi=10.1097%2fSPV.0000000000001065&partnerID=40&md5=2050ffd266b7fd2edbd2fca892ae4445	Division of Urogynecology and Reconstructive Pelvic Surgery, The University of North Carolina at Chapel Hill, Chapel Hill, NC, United States; Division of Urogynecology and Reconstructive Pelvic Surgery, MedStar Health/Georgetown University School of Medicine, Washington, DC, United States; Division of Female Pelvic Medicine and Reconstructive Surgery, Northwestern University Feinberg School of Me…	Dieter A.A., Division of Urogynecology and Reconstructive Pelvic Surgery, The University of North Carolina at Chapel Hill, Chapel Hill, NC, United States, Division of Urogynecology and Reconstructive Pelvic Surgery, MedStar Health/Georgetown University School of Medicine, Washington, DC, United States; Mueller M.G., Division of Female Pelvic Medicine and Reconstructive Surgery, Northwestern Unive…	Objective: The aims of this study were to determine the proportion of women presenting for recurrent urinary tract infections (UTIs) who met the diagnostic criteria (culture-proven UTI ≥3 in 1 year or ≥2 in 6 months) and to assess advanced testing utilization, preventive therapy use, and risk factors. Methods: This is a retrospective chart review of women seen as new urogynecology consults for re…	Preventive therapy; Urinary tract infections; Urogynecology; UTI	Adult; Aged; Aged, 80 and over; Cohort Studies; Female; Humans; Middle Aged; Recurrence; Retrospective Studies; Risk Factors; Urinary Tract Infections; cotrimoxazole; estrogen; mannose; methenamine hippurate; nitrofurantoin; probiotic agent; quinolone derivative; adult; antibiotic therapy; Article; clinical evaluation; cohort analysis; computer assisted tomography; consultation; cranberry; cystos…	American Urogynecologic Society, AUGS, (S109); American Urogynecologic Society, AUGS	Geerlings SE., Clinical presentations and epidemiology of urinary tract infections, Microbiol Spectr, 4, (2016); Gupta K, Trautner BW., Diagnosis and management of recurrent urinary tract infections in non-pregnant women, BMJ, 346, (2013); Foxman B, Barlow R, D'Arcy H, Et al., Urinary tract infection: self-reported incidence and associated costs, Ann Epidemiol, 10, pp. 509-515, (2000); Gaitonde S…	A.A. Dieter; Division of Urogynecology and Reconstructive Pelvic Surgery, The University of North Carolina at Chapel Hill, Chapel Hill, United States; email: alexisdietermd@gmail.com	Lippincott Williams and Wilkins	Female Pelvic Med. Reconstr. Surg.	Article	Final		Scopus	2-s2.0-85105035436
Gu R.; Liu H.; Hu M.; Zhu Y.; Liu X.; Wang F.; Wu L.; Song D.; Liu Y.	Gu, Ranli (57200625372); Liu, Hao (55876697900); Hu, Menglong (57199745064); Zhu, Yuan (57200629729); Liu, Xuenan (56156496900); Wang, Feilong (57323235700); Wu, Likun (58055199000); Song, Danyang (57214131591); Liu, Yunsong (7410235994)	57200625372; 55876697900; 57199745064; 57200629729; 56156496900; 57323235700; 58055199000; 57214131591; 7410235994	D-Mannose prevents bone loss under weightlessness	2023	Journal of Translational Medicine	21	1	8				3	10.1186/s12967-022-03870-1	https://www.scopus.com/inward/record.uri?eid=2-s2.0-85145969034&doi=10.1186%2fs12967-022-03870-1&partnerID=40&md5=6346270dfba66cc6cd58228f0fad0586	Department of Prosthodontics, National Clinical Research Center for Oral Diseases, National Engineering Laboratory for Digital and Material Technology of Stomatology, Beijing Key Laboratory of Digital Stomatology, Peking University School and Hospital of Stomatology, Beijing, 100081, China; The Central Laboratory, National Clinical Research Center for Oral Diseases, National Engineering Laborator…	Gu R., Department of Prosthodontics, National Clinical Research Center for Oral Diseases, National Engineering Laboratory for Digital and Material Technology of Stomatology, Beijing Key Laboratory of Digital Stomatology, Peking University School and Hospital of Stomatology, Beijing, 100081, China; Liu H., The Central Laboratory, National Clinical Research Center for Oral Diseases, National Engine…	Background: Astronauts undergo significant microgravity-induced bone loss during space missions, which has become one of the three major medical problems hindering human's long-term space flight. A risk-free and antiresorptive drug is urgently needed to prevent bone loss during space missions. D-mannose is a natural C-2 epimer of D-glucose and is abundant in cranberries. This study aimed to inves…	Bone; Cell fusion; D-mannose; Osteoclast; UTI; Weightlessness	Animals; Bone Density; Bone Diseases, Metabolic; Bone Resorption; Humans; Mannose; Osteoclasts; Rats; Weightlessness; X-Ray Microtomography; biological marker; mannose; membrane protein; mannose; animal cell; animal experiment; Article; biomechanics; bone density; bone metabolism; cell fusion; cell proliferation assay; dendritic cell; dysuria; histology; in vitro study; in vivo study; micro-compu…	Fostering Young Scholars’ Scientific & Technological Innovation, (BMU2022PY010); National Natural Science Foundation of China, NSFC, (81970908, 82170929); Natural Science Foundation of Beijing Municipality, (L222145)	Globus R.K., Bikle D.D., Morey-Holton E., The temporal response of bone to unloading, Endocrinology, 118, pp. 733-742, (1986); von Kroge S., Wolfel E.M., Buravkova L.B., Atiakshin D.A., Markina E.A., Schinke T., Rolvien T., Busse B., Jahn-Rickert K., Bone loss recovery in mice following microgravity with concurrent bone-compartment-specific osteocyte characteristics, Eur Cell Mater, 41, pp. 220-2…	Y. Liu; Department of Prosthodontics, National Clinical Research Center for Oral Diseases, National Engineering Laboratory for Digital and Material Technology of Stomatology, Beijing Key Laboratory of Digital Stomatology, Peking University School and Hospital of Stomatology, Beijing, 100081, China; email: kqliuyunsong@hsc.pku.edu.cn	BioMed Central Ltd	J. Transl. Med.	Article	Final	All Open Access; Gold Open Access; Green Open Access	Scopus	2-s2.0-85145969034
Gbinigie O.A.; Boylan A.-M.; Butler C.C.; Heneghan C.J.; Tonkin-Crine S.	Gbinigie, Oghenekome A. (56955721300); Boylan, Anne-Marie (35108751000); Butler, Christopher C. (55814434300); Heneghan, Carl J. (15020768600); Tonkin-Crine, Sarah (57308898000)	56955721300; 35108751000; 55814434300; 15020768600; 57308898000	Enhancing opportunistic recruitment and retention in primary care trials: lessons learned from a qualitative study embedded in the Cranberry for Urinary Tract Infection (CUTI) feasibility trial	2022	BMC Primary Care	23	1	184				0	10.1186/s12875-022-01796-7	https://www.scopus.com/inward/record.uri?eid=2-s2.0-85134762937&doi=10.1186%2fs12875-022-01796-7&partnerID=40&md5=c81fed20848cb4370b2ff161384ab7aa	Nuffield Department of Primary Care Health Sciences, University of Oxford, Oxford, United Kingdom; NIHR Health Protection Research Unit in Healthcare Associated Infections and Antimicrobial Resistance, University of Oxford, Oxford, United Kingdom	Gbinigie O.A., Nuffield Department of Primary Care Health Sciences, University of Oxford, Oxford, United Kingdom; Boylan A.-M., Nuffield Department of Primary Care Health Sciences, University of Oxford, Oxford, United Kingdom; Butler C.C., Nuffield Department of Primary Care Health Sciences, University of Oxford, Oxford, United Kingdom; Heneghan C.J., Nuffield Department of Primary Care Health Sc…	Background: Opportunistic recruitment in primary care is challenging due to the inherent unpredictability of incident conditions, and workload and time pressures. Many clinical trials do not recruit to target, leading to equivocal answers to research questions. Learning from the experiences of patients and recruiters to trials of incident conditions has the potential to improve recruitment and re…	Family practice; General practice; Primary health care; Qualitative research; Urinary tract infection	Feasibility Studies; Humans; Plant Extracts; Primary Health Care; Urinary Tract Infections; Vaccinium macrocarpon; plant extract; cranberry; feasibility study; human; primary health care; urinary tract infection	World Health Organization, WHO, (2020/1077093); World Health Organization, WHO; Wellcome Trust, WT, (203921/Z/16/Z); Wellcome Trust, WT; NIHR Maudsley Biomedical Research Centre, NIHR BRC; National Institute for Health and Care Research, NIHR; NIHR School for Primary Care Research, NIHR SPCR, (SPCR-2014–10043); NIHR School for Primary Care Research, NIHR SPCR	McDonald A.M., Knight R.C., Campbell M.K., Entwistle V.A., Grant A.M., Cook J.A., Et al., What influences recruitment to randomised controlled trials? A review of trials funded by two UK funding agencies, Trials, 7, 1, pp. 1-8, (2006); Bower P., Wilson S., Mathers N., How often do UK primary care trials face recruitment delays?, Fam Pract, 24, 6, pp. 601-603, (2007); Bower P., Wallace P., Ward E.…	O.A. Gbinigie; Nuffield Department of Primary Care Health Sciences, University of Oxford, Oxford, United Kingdom; email: oghenekome.gbinigie@phc.ox.ac.uk	BioMed Central Ltd	BMC Prim. Care	Article	Final	All Open Access; Gold Open Access	Scopus	2-s2.0-85134762937
			Prevent urinary tract infections	2024	Deutsche Apotheker Zeitung	2024	01-Feb					0		https://www.scopus.com/inward/record.uri?eid=2-s2.0-85191699546&partnerID=40&md5=52428fdb8dc7ff9c2aaffefab32285c7			[No abstract available]		antibiotic agent; placebo; proanthocyanidin; probiotic agent; Article; Cochrane Library; confidence interval; cranberry; cranberry juice; human; micturition; pregnant woman; risk factor; urinary tract infection		Jepson RG, Mihaljevic L, Craig JC., Cranberries for treating urinary tract infections, Cochrane Database of Systematic Reviews, 12, (2023); Williams G, Et al., Cranberries for preventing urinary tract infections, Cochrane Database of Systematic Reviews, 11, (2023)		Deutscher Apotheker Verlag	Dtsch. Apoth. Ztg.	Article	Final		Scopus	2-s2.0-85191699546
Sihra N.; Malde S.; Greenwell T.; Pakzad M.; Kujawa M.; Sinclair A.	Sihra, Néha (57190617406); Malde, Sachin (43261497500); Greenwell, Tamsin (7004415688); Pakzad, Mahreen (57189294591); Kujawa, Magda (7005818572); Sinclair, Andrew (14071864400)	57190617406; 43261497500; 7004415688; 57189294591; 7005818572; 14071864400	Management of recurrent urinary tract infections in women	2022	Journal of Clinical Urology	15	2		152	164	12	3	10.1177/2051415820939456	https://www.scopus.com/inward/record.uri?eid=2-s2.0-85088399019&doi=10.1177%2f2051415820939456&partnerID=40&md5=8f1ffb965a9c365c32d593a5a265e8dd	Kingston Hospital, United Kingdom; Guy’s and St Thomas’ Hospital, United Kingdom; University College London Hospital, United Kingdom; Stepping Hill Hospital, United Kingdom	Sihra N., Kingston Hospital, United Kingdom; Malde S., Guy’s and St Thomas’ Hospital, United Kingdom; Greenwell T., University College London Hospital, United Kingdom; Pakzad M., University College London Hospital, United Kingdom; Kujawa M., Stepping Hill Hospital, United Kingdom; Sinclair A., Stepping Hill Hospital, United Kingdom	Urinary tract infections are highly prevalent and result in significant patient morbidity as well as large financial costs to healthcare systems. Recurrent urinary tract infections can be challenging for many healthcare professionals, and the repeated use of antibiotics in this patient cohort inevitably contributes to the growing issue of antimicrobial resistance and superbugs. It is essential th…	antibiotics; chronic cystitis; recurrent cystitis; recurrent urinary tract infections; Urinary tract infection	antibiotic agent; ascorbic acid; bacteriocin; catechin; chondroitin sulfate; ciprofloxacin; cotrimoxazole; estrogen; flavonoid; fructose; glycosaminoglycan; heparin; hyaluronic acid; hydrogen peroxide; lactic acid; mannose; methenamine hippurate; nitrofurantoin; pentosan polysulfate; proanthocyanidin; probiotic agent; triterpenoid; adult; aged; Article; atrophic vaginitis; bladder cancer; bladder…		Stamm W.E., Norrby S.R., Urinary tract infections: disease panorama and challenges, J Infect Dis, 183, pp. S1-S4, (2001); Foxman B., Brown P., Epidemiology of urinary tract infections: transmission and risk factors, incidence, and costs, Infect Dis Clin North Am, 17, pp. 227-241, (2003); Ahmed H., Farewell D., Jones H.M., Et al., Incidence and antibiotic prescribing for clinically diagnosed urina…	N. Sihra; Kingston Hospital, United Kingdom; email: nehasihra@gmail.com	SAGE Publications Ltd	J. Clini. Urol.	Article	Final		Scopus	2-s2.0-85088399019
Zhao S.; Su Z.; Liu H.; Khoo C.; Garrett T.J.; Gu L.	Zhao, Shaomin (57200688724); Su, Zhihua (35191213300); Liu, Haiyan (50061478300); Khoo, Christina (55873998400); Garrett, Timothy J. (35315520600); Gu, Liwei (7202674946)	57200688724; 35191213300; 50061478300; 55873998400; 35315520600; 7202674946	Predictive models built upon annotated and validated intake biomarkers in urine using paired or unpaired analysis helped to classify cranberry juice consumers in a randomized, double-blinded, placebo-controlled, and crossover study	2023	Nutrition Research	109			58	70	12	0	10.1016/j.nutres.2022.12.002	https://www.scopus.com/inward/record.uri?eid=2-s2.0-85145204270&doi=10.1016%2fj.nutres.2022.12.002&partnerID=40&md5=66a561f9bd16a60366d8df0bf9672e33	Food Science and Human Nutrition Department, Institute of Food and Agricultural Sciences, University of Florida, Gainesville, 32611, FL, United States; Department of Statistics, College of Liberal Arts and Sciences, University of Florida, Gainesville, 32611, FL, United States; Ocean Spray Cranberries, Inc., Lakeville-Middleboro, 02349, MA, United States; Pathology, Immunology and Laboratory Medic…	Zhao S., Food Science and Human Nutrition Department, Institute of Food and Agricultural Sciences, University of Florida, Gainesville, 32611, FL, United States; Su Z., Department of Statistics, College of Liberal Arts and Sciences, University of Florida, Gainesville, 32611, FL, United States; Liu H., Ocean Spray Cranberries, Inc., Lakeville-Middleboro, 02349, MA, United States; Khoo C., Ocean Spr…	Intake biomarkers of cranberry juice in women can assess consumption in clinical trials. Discriminant biomarkers in urine may explain urinary tract infection (UTI) preventive activities. We hypothesized that validated and annotated discriminant metabolites in human urine could be used as intake biomarkers in building predictive multivariate models to classify cranberry consumers. Urine samples we…	Cranberry; Metabolomics; Orthogonal partial least squares discriminant analysis; Procyanidins; UHPLC-Q-Orbitrap-HRMS	Biomarkers; Cross-Over Studies; Female; Humans; Metabolome; Plant Extracts; Urinary Tract Infections; Vaccinium macrocarpon; cranberry extract; procyanidin; biological marker; plant extract; adult; apple; Article; blueberry; body mass; chocolate; consumer; controlled study; cranberry juice; crossover procedure; double blind procedure; female; food intake; grape; human; human experiment; liquid ch…	Simons Foundation, SF	Zhao S., Liu H., Gu L., American cranberries and health benefits - an evolving story of 25 years, J Sci Food Agric., 100, pp. 5111-5116, (2020); Jepson R.G., Williams G., Craig J.C., Cranberries for preventing urinary tract infections, Cochrane Database Syst Rev., 10, (2012); Dragsted L.O., Gao Q., Scalbert A., Vergeres G., Kolehmainen M., Manach C., Et al., Validation of biomarkers of food intak…		Elsevier Inc.	Nutr. Res.	Article	Final		Scopus	2-s2.0-85145204270
Mann G.K.; Koenig N.A.; Lee T.; Geoffrion R.	Mann, Gurkiran K. (57201985513); Koenig, Nicole A. (55042950700); Lee, Terry (54179540300); Geoffrion, Roxana (23984937000)	57201985513; 55042950700; 54179540300; 23984937000	Reducing urinary tract infection in female pelvic surgery: A retrospective cohort study	2023	International Journal of Gynecology and Obstetrics	163	2		639	644	5	0	10.1002/ijgo.14892	https://www.scopus.com/inward/record.uri?eid=2-s2.0-85160720929&doi=10.1002%2fijgo.14892&partnerID=40&md5=3539cab4e1ee2879c1b0d3a7a9ef18ce	Department of Obstetrics and Gynecology, McMaster University, Hamilton, ON, Canada; Department of Obstetrics and Gynecology, University of British Columbia, Vancouver, BC, Canada; Centre for Health Evaluation and Outcome Sciences, University of British Columbia, Vancouver, BC, Canada	Mann G.K., Department of Obstetrics and Gynecology, McMaster University, Hamilton, ON, Canada; Koenig N.A., Department of Obstetrics and Gynecology, University of British Columbia, Vancouver, BC, Canada; Lee T., Centre for Health Evaluation and Outcome Sciences, University of British Columbia, Vancouver, BC, Canada; Geoffrion R., Department of Obstetrics and Gynecology, University of British Colu…	Objective: To compare prebundle versus postbundle implementation urinary tract infection (UTI) rates among inpatients within 6 weeks of clean-contaminated pelvic reconstructive surgery. Methods: The authors conducted a retrospective cohort study from September 2019 to December 2021 at a tertiary hospital. The bundle strategy included the following: universal preoperative UTI check with treatment …	bundled strategy; patient care bundle; pelvic floor reconstruction; postoperative infection; preventive care	Catheters, Indwelling; Female; Humans; Postoperative Complications; Retrospective Studies; Urinary Bladder; Urinary Tract Infections; cranberry extract; adult; Article; asymptomatic bacteriuria; care bundle; cohort analysis; colony forming unit; controlled study; data analysis; female; hospital discharge; hospital patient; hospitalization; human; major clinical study; micturition; patient prefere…	Faculty of Medicine, University of British Columbia	de Lissovoy G., Fraeman K., Hutchins V., Murphy D., Song D., Vaughn B.B., Surgical site infection: incidence and impact on hospital utilization and treatment costs, Am J Infect Control, 37, pp. 387-397, (2009); Czaja C.A., Hooton T.M., Update on acute uncomplicated urinary tract infection in women, Postgrad Med, 119, pp. 39-45, (2006); Foxman B., Barlow R., D'Arcy H., Gillespie B., Sobel J.D., Ur…	G.K. Mann; Department of Obstetrics and Gynecology, McMaster University, Hamilton, 1280 Main Street West, 4F1, L8S 4K1, Canada; email: kirangm@student.ubc.ca	John Wiley and Sons Ltd	Int. J. Gynecol. Obstet.	Article	Final	All Open Access; Hybrid Gold Open Access	Scopus	2-s2.0-85160720929
Parazzini F.; Ricci E.; Fedele F.; Chiaffarino F.; Esposito G.; Cipriani S.	Parazzini, Fabio (35243201900); Ricci, Elena (7102436270); Fedele, Francesco (57223852432); Chiaffarino, Francesca (7004209582); Esposito, Giovanna (57189340466); Cipriani, Sonia (7003891878)	35243201900; 7102436270; 57223852432; 7004209582; 57189340466; 7003891878	Systematic review of the effect of D-mannose with or without other drugs in the treatment of symptoms of urinary tract infections/cystitis (Review)	2022	Biomedical Reports	17	2	69				15	10.3892/br.2022.1552	https://www.scopus.com/inward/record.uri?eid=2-s2.0-85133728537&doi=10.3892%2fbr.2022.1552&partnerID=40&md5=30664aae7ef0b06a37847d42f00958f7	Department of Clinical Sciences and Community Health, University of Milan, School of Medicine and Surgery, Italy; Gynecology Unit, Fondazione IRCCS Ca' Granda Ospedale Maggiore Policlinico, Milan, I-20122, Italy	Parazzini F., Department of Clinical Sciences and Community Health, University of Milan, School of Medicine and Surgery, Italy; Ricci E., Department of Clinical Sciences and Community Health, University of Milan, School of Medicine and Surgery, Italy; Fedele F., Department of Clinical Sciences and Community Health, University of Milan, School of Medicine and Surgery, Italy; Chiaffarino F., Gyneco…	Several studies, reviews and meta-analyses have documented that D-mannose use lowers the risk of recurrent urinary tract infections (UTI), but its role in the treatment of UTI/cystitis-related symptoms is unclear. In particular, no systematic review has analyzed the role of treatment with D-mannose in acute UTI/cystitis. In this paper, we systematically reviewed the published data on the effect o…	cystitis; D-mannose; symptom; urinary tract infection	acetylcysteine; cranberry extract; fructose oligosaccharide; mannose; Morinda citrifolia extract; pomegranate extract; prebiotic agent; salicin; Article; bacteriuria; cystalgia; cystitis; drug effect; dysuria; Escherichia coli; hematuria; human; Lactobacillus; Newcastle-Ottawa scale; pain; pyelonephritis; pyuria; randomized controlled trial (topic); recurrent disease; suprapubic pain; systematic …		Abbo LM, Hooton TM, Antimicrobial stewardship and urinary tract infections, Antibiotics (Basel), 3, pp. 174-192, (2014); Sarshar M, Behzadi P, Ambrosi C, Zagaglia C, Palamara AT, Scribano D, FimH and Anti-Adhesive therapeutics: A disarming strategy against uropathogens, Antibiotics (Basel), 9, (2020); Anger J, Lee U, Ackerman AL, Chou R, Chughtai B, Clemens JQ, Hickling D, Kapoor A, Kenton KS, Ka…	E. Ricci; Department of Clinical Sciences and Community Health, University of Milan, School of Medicine and Surgery, Milan, Via Commenda 12, I-20122, Italy; email: ed.ricci@libero.it	Spandidos Publications	Biomed. Rep.	Article	Final	All Open Access; Gold Open Access; Green Open Access	Scopus	2-s2.0-85133728537
Jeitler M.; Michalsen A.; Schwiertz A.; Kessler C.S.; Koppold-Liebscher D.; Grasme J.; Kandil F.I.; Steckhan N.	Jeitler, Michael (55440718300); Michalsen, Andreas (6701560387); Schwiertz, Andreas (56009786400); Kessler, Christian S. (24923057200); Koppold-Liebscher, Daniela (57211515609); Grasme, Julia (58088539200); Kandil, Farid I. (7004121520); Steckhan, Nico (55788437700)	55440718300; 6701560387; 56009786400; 24923057200; 57211515609; 58088539200; 7004121520; 55788437700	Effects of a Supplement Containing a Cranberry Extract on Recurrent Urinary Tract Infections and Intestinal Microbiota: A Prospective, Uncontrolled Exploratory Study	2022	Journal of Integrative and Complementary Medicine	28	5		399	406	7	6	10.1089/jicm.2021.0300	https://www.scopus.com/inward/record.uri?eid=2-s2.0-85147315983&doi=10.1089%2fjicm.2021.0300&partnerID=40&md5=998c03b35492d3e60cf72a238d10c423	Institute of Social Medicine, Epidemiology and Health Economics, Charité-Universitätsmedizin Berlin, Freie Universität Berlin, Humboldt-Universität zu Berlin, Berlin, Germany; Department of Internal and Integrative Medicine, Immanuel Hospital Berlin, Berlin, Germany; Institute of Microecology, Herborn, Germany	Jeitler M., Institute of Social Medicine, Epidemiology and Health Economics, Charité-Universitätsmedizin Berlin, Freie Universität Berlin, Humboldt-Universität zu Berlin, Berlin, Germany; Michalsen A., Institute of Social Medicine, Epidemiology and Health Economics, Charité-Universitätsmedizin Berlin, Freie Universität Berlin, Humboldt-Universität zu Berlin, Berlin, Germany, Department of Interna…	Aim: Cranberries (Vaccinium macrocarpon) are traditionally used in prevention of urinary tract infections (UTIs). The authors' aim was to evaluate effects of a supplement containing cranberry extract, pumpkin seed extract, vitamin C, and vitamin B2 on recurrent uncomplicated UTIs in women and their intestinal microbiota. Methods: A prospective, uncontrolled exploratory study was conducted in wome…	antibiotics; complementary medicine; cranberry; integrative medicine; microbiome; urinary tract infection	Anti-Bacterial Agents; Female; Gastrointestinal Microbiome; Humans; Male; Phytotherapy; Plant Extracts; Prospective Studies; Quality of Life; Retrospective Studies; RNA, Ribosomal, 16S; Urinary Tract Infections; Vaccinium macrocarpon; ascorbic acid; cranberry extract; riboflavin; RNA 16S; antiinfective agent; plant extract; RNA 16S; adult; aged; alternative medicine; antibiotic therapy; Article; …	Quiris Healthcare	Flores-Mireles AL, Walker JN, Caparon M, Hultgren SJ., Urinary tract infections: Epidemiology, mechanisms of infection and treatment options, Nat Rev Microbiol, 13, pp. 269-284, (2015); Gaitonde S, Malik RD, Zimmern PE., Financial burden of recurrent urinary tract infections in women: A time-driven activity-based cost analysis, Urology, 128, pp. 47-54, (2019); Asadi Karam MR, Habibi M, Bouzari S.…	M. Jeitler; Department of Internal and Integrative Medicine, Immanuel Hospital Berlin, Berlin, Königstraße 63, 14109, Germany; email: andreas.michalsen@charite.de	Mary Ann Liebert Inc.	J. Integr. Complement. Med.	Article	Final	All Open Access; Green Open Access; Hybrid Gold Open Access	Scopus	2-s2.0-85147315983
Green H.H.; Ray L.; Buchanan J.; Matsler N.	Green, Holly Hoshall (58566418000); Ray, Lance (57385651800); Buchanan, Jennie (58566342100); Matsler, Nikolaus (57357526000)	58566418000; 57385651800; 58566342100; 57357526000	Urinary retention and mydriasis secondary to topical glycopyrronium for axillary hyperhidrosis	2023	American Journal of Health-System Pharmacy	80	18		1234	1237	3	0	10.1093/ajhp/zxad141	https://www.scopus.com/inward/record.uri?eid=2-s2.0-85170109826&doi=10.1093%2fajhp%2fzxad141&partnerID=40&md5=5b050eb4f58807f2ac77d3beee66cdea	University of Colorado Skaggs, School of Pharmacy and Pharmaceutical Sciences, Aurora, CO, United States; Denver Health and Hospital Authority, Denver, CO, United States; Department of Emergency Medicine, University of Colorado Anschutz, Aurora, CO, United States; Department of Emergency Medicine, Rocky Mountain Poison and Drug Safety, Denver, CO, United States	Green H.H., University of Colorado Skaggs, School of Pharmacy and Pharmaceutical Sciences, Aurora, CO, United States; Ray L., Denver Health and Hospital Authority, Denver, CO, United States, Department of Emergency Medicine, University of Colorado Anschutz, Aurora, CO, United States; Buchanan J., Denver Health and Hospital Authority, Denver, CO, United States, Department of Emergency Medicine, Ro…	Purpose: Glycopyrronium, also known as glycopyrrolate, is an antimuscarinic competitive inhibitor of acetylcholine widely utilized topically for its anticholinergic properties in dermatology. A single topical glycopyrronium tosylate (GT) formulation is available on the market, and prescription of this medication has become increasingly popular among dermatologists. This medication has a relativel…	cetirizine; cholinergic antagonists; dermatology; drug-related side effects and adverse reactions; glycopyrronium; muscarinic antagonists	Adult; Drug-Related Side Effects and Adverse Reactions; Female; Glycopyrrolate; Humans; Hyperhidrosis; Mydriasis; Urinary Retention; Young Adult; acetylcholine; amfebutamone; cefalexin; cetirizine; cholinergic receptor blocking agent; glycopyrronium; montelukast; muscarinic receptor blocking agent; nitrofurantoin; phenazopyridine; salbutamol; spironolactone; sumatriptan; trifarotene; glycopyrroni…		Doolittle J, Walker P, Mills T, Thurston J., Hyperhidrosis: an update on prevalence and severity in the United States, Arch Dermatol Res, 308, 10, pp. 743-749, (2016); Grabell DA, Hebert AA., Current and emerging medical therapies for primary hyperhidrosis, Dermatol Ther, 7, 1, pp. 25-36, (2017); Gummin DD, Mowry JB, Beuhler MC, Et al., 2021 annual report of the National Poison Data System (NPDS)…	H.H. Green; University of Colorado Skaggs, School of Pharmacy and Pharmaceutical Sciences, Aurora, United States; email: Holly.hoshall@cuanschutz.edu	Oxford University Press	Am. J. Health-Syst. Pharm.	Article	Final		Scopus	2-s2.0-85170109826
Gbinigie O.A.; Tonkin-Crine S.; Butler C.C.; Heneghan C.J.; Boylan A.-M.	Gbinigie, Oghenekome A. (56955721300); Tonkin-Crine, Sarah (57308898000); Butler, Christoper C. (55814434300); Heneghan, Carl J. (15020768600); Boylan, Anne-Marie (35108751000)	56955721300; 57308898000; 55814434300; 15020768600; 35108751000	Non-antibiotic treatment of acute urinary tract infection in primary care: a qualitative study	2022	British Journal of General Practice	72	717		E252	E260	8	6	10.3399/BJGP.2021.0603	https://www.scopus.com/inward/record.uri?eid=2-s2.0-85128001526&doi=10.3399%2fBJGP.2021.0603&partnerID=40&md5=3e8ffb166c51cf8aab2285125c87cf26	Nuffield Department of Primary Care Health Sciences, University of Oxford, Oxford, United Kingdom; National Institute for Health Research Health Protection Research Unit in Healthcare Associated Infections and Antimicrobial Resistance, University of Oxford, Oxford, United Kingdom	Gbinigie O.A., Nuffield Department of Primary Care Health Sciences, University of Oxford, Oxford, United Kingdom; Tonkin-Crine S., Nuffield Department of Primary Care Health Sciences, University of Oxford, Oxford, United Kingdom, National Institute for Health Research Health Protection Research Unit in Healthcare Associated Infections and Antimicrobial Resistance, University of Oxford, Oxford, Un…	Background The views of women with acute, uncomplicated urinary tract infection (auUTI) on the acceptability of non-antibiotic treatment options are poorly understood. Aim To establish women's thoughts on and experience of non-antibiotic treatment for auUTIs. Design and setting Qualitative interview study with primary care patients in Oxfordshire, UK, embedded within the Cranberry for Urinary Tra…	delayed antibiotics; general practice; primary health care; qualitative research; urinary tract infections; vaccinium macrocarpon	Anti-Bacterial Agents; Female; Humans; Primary Health Care; Qualitative Research; Urinary Tract Infections; ibuprofen; paracetamol; antiinfective agent; abdominal pain; adult; aged; analgesia; antibiotic therapy; Article; attention; controlled study; female; general practice; health care personnel; health care system; human; human experiment; male; middle aged; physician; prescription; primary me…	NIHR SCPR; World Health Organization, WHO, (2020/1077093); World Health Organization, WHO; Wellcome Trust, WT, (203921/Z/16/Z); Wellcome Trust, WT; National Institute for Health and Care Research, NIHR, (SPCR-2014-10043); National Institute for Health and Care Research, NIHR; NIHR Oxford Biomedical Research Centre, OxBRC; NIHR School for Primary Care Research, NIHR SPCR	Antimicrobial resistance. Global report on surveillance 2014, (2014); Butler CC, Hillier S, Roberts Z, Et al., Antibiotic-resistant infections in primary care are symptomatic for longer and increase workload: outcomes for patients with E. coli UTIs, Br J Gen Pract, 56, 530, pp. 686-692, (2006); Little P, Merriman R, Turner S, Et al., Presentation, pattern, and natural course of severe symptoms, a…	O.A. Gbinigie; Nuffield Department of Primary Care Health Sciences, Radcliffe Primary Care Building, Oxford, Radcliffe Observatory Quarter, Woodstock Road, OX2 6GG, United Kingdom; email: oghenekome.gbinigie@phc.ox.ac.uk	Royal College of General Practitioners	Br. J. Gen. Pract.	Article	Final	All Open Access; Hybrid Gold Open Access	Scopus	2-s2.0-85128001526
Faggian M.; Bernabè G.; Valente M.; Francescato S.; Baratto G.; Brun P.; Castagliuolo I.; Dall'Acqua S.; Peron G.	Faggian, Marta (57192099156); Bernabè, Giulia (57202629251); Valente, Marco (57233490100); Francescato, Stefano (57197844287); Baratto, Gianni (56110285000); Brun, Paola (57217262060); Castagliuolo, Ignazio (7004056444); Dall'Acqua, Stefano (57202642839); Peron, Gregorio (57055894200)	57192099156; 57202629251; 57233490100; 57197844287; 56110285000; 57217262060; 7004056444; 57202642839; 57055894200	Characterization of PACs profile and bioactivity of a novel nutraceutical combining cranberry extracts with different PAC-A oligomers, D-mannose and ascorbic acid: An in vivo/ex vivo evaluation of dual mechanism of action on intestinal barrier and urinary epithelium	2021	Food Research International	149		110649				7	10.1016/j.foodres.2021.110649	https://www.scopus.com/inward/record.uri?eid=2-s2.0-85113641462&doi=10.1016%2fj.foodres.2021.110649&partnerID=40&md5=a58275a5aa8e28a21bfe5ed8761b8117	Unired srl, Via Niccolò Tommaseo 69, Padova, 35131, Italy; Department of Molecular Medicine, University of Padova, Via Gabelli 63, Padova, 35121, Italy; Unifarco spa, Via Cal Longa 62, 32035 Santa Giustina, Belluno, Italy; Department of Pharmaceutical and Pharmacological Sciences, University of Padova, Via Marzolo 5, Padova, 35131, Italy	Faggian M., Unired srl, Via Niccolò Tommaseo 69, Padova, 35131, Italy; Bernabè G., Department of Molecular Medicine, University of Padova, Via Gabelli 63, Padova, 35121, Italy; Valente M., Unifarco spa, Via Cal Longa 62, 32035 Santa Giustina, Belluno, Italy; Francescato S., Unifarco spa, Via Cal Longa 62, 32035 Santa Giustina, Belluno, Italy; Baratto G., Unired srl, Via Niccolò Tommaseo 69, Padov…	In this paper, an A-type procyanidin (PAC)-rich cranberry extract (CB-B) was obtained mixing different extracts and was formulated with D-mannose and ascorbic acid to obtain a novel nutraceutical (URO-F) aimed at preventing non-complicated bacterial urinary tract infections (UTIs). To assess the bioactivity of CB-B and URO-F, urine samples collected from six healthy volunteers undergoing a 2-days…	Antiadhesive agents; Cranberry; D-mannose; Metabolomics; Type-A proanthocyanidins; Urinary tract infections	Ascorbic Acid; Bacterial Adhesion; Bacterial Outer Membrane Proteins; Caco-2 Cells; Dietary Supplements; Escherichia coli Proteins; Humans; Mannose; Plant Extracts; Uropathogenic Escherichia coli; Urothelium; Vaccinium macrocarpon; Adhesives; Ascorbic acid; Bioactivity; Cells; Dimers; Escherichia coli; ascorbic acid; Escherichia coli protein; mannose; outer membrane protein; plant extract; traN p…	Unifarco Spa	Actis-Goretta L., Leveques A., Giuffrida F., Destaillats F., Nagy K., Identification of O-methyl-(−)-epicatechin-O-sulphate metabolites by mass-spectrometry after O-methylation with trimethylsilyldiazomethane, Journal of Chromatography A, 1245, pp. 150-157, (2012); Angelo L., Fernanda D., Luisa P., Can cranberries contribute to reduce the incidence of urinary tract infections? A systematic review…	G. Peron; Department of Pharmaceutical and Pharmacological Sciences, University of Padova, Padova, Via Marzolo 5, 35131, Italy; email: gregorio.peron@unive.it	Elsevier Ltd	Food Res. Int.	Article	Final		Scopus	2-s2.0-85113641462
Cotellese R.; Ledda A.; Belcaro G.; Cesarone M.R.; Scipione C.; Scipione V.; Dugall M.; Feragalli B.; Riva A.; Allegrini P.; Petrangolini G.; Togni S.	Cotellese, Roberto (7003482864); Ledda, Andrea (7004691279); Belcaro, Gianni (56264562700); Cesarone, Maria R. (7005766978); Scipione, Claudia (57210419805); Scipione, Valeria (57210415428); Dugall, Mark (6603880851); Feragalli, Beatrice (6505845354); Riva, Antonella (35548619200); Allegrini, Pietro (7005963701); Petrangolini, Giovanna (6506382865); Togni, Stefano (37004881700)	7003482864; 7004691279; 56264562700; 7005766978; 57210419805; 57210415428; 6603880851; 6505845354; 35548619200; 7005963701; 6506382865; 37004881700	Anthocran® Phytosome®: Prevention of Recurring Urinary Infections and Symptoms after Catheterization	2023	Journal of Dietary Supplements	20	1		55	67	12	6	10.1080/19390211.2021.1972074	https://www.scopus.com/inward/record.uri?eid=2-s2.0-85116762724&doi=10.1080%2f19390211.2021.1972074&partnerID=40&md5=aa1ab64176639494888809120954f64f	Surgical School, G D’Annunzio University, Pescara, Italy; Irvine3 Labs and San Valentino Vascular Screening Project DScMedBiotec, Chieti-Pescara University, Chieti, Italy; International Agency for Pharma Standard Supplements (IAPSS), Pescara, Italy; R&D Indena SpA, Milan, Italy	Cotellese R., Surgical School, G D’Annunzio University, Pescara, Italy; Ledda A., Irvine3 Labs and San Valentino Vascular Screening Project DScMedBiotec, Chieti-Pescara University, Chieti, Italy; Belcaro G., Irvine3 Labs and San Valentino Vascular Screening Project DScMedBiotec, Chieti-Pescara University, Chieti, Italy, International Agency for Pharma Standard Supplements (IAPSS), Pescara, Italy;…	In this preliminary pilot registry study, we investigated the effects of the oral supplementation of a standardized cranberry extract (Anthocran® Phytosome®, Indena) delivered by a lecithin-based system, for the prophylactic management of recurrent-urinary tract infections (R-UTIs). We included 64 otherwise healthy subjects who underwent a surgical procedure and required post-surgical urinary cat…	Anthocran® Phytosome®; cranberry extract; hematuria; proanthocyanidins; recurrent urinary tract infection; urinary catheterization	Catheterization; Humans; Nitrofurantoin; Phytosomes; Phytotherapy; Plant Extracts; Urinary Tract Infections; Vaccinium macrocarpon; glycyrrhetinic acid phospholipid complex; nitrofurantoin; plant extract; catheterization; cranberry; human; phytotherapy; procedures; urinary tract infection	Barbara Bartolini and Aashni Shah; Sara di Nunzio	Porter R.S., Kaplan J.L., The merck manual of diagnosis and therapy, (2018); Crow R., Mulhall A., Chapman R., Indwelling catheterization and related nursing practice, J Adv Nurs, 13, 4, pp. 489-495, (1988); Foxman B., Epidemiology of urinary tract infections: incidence, morbidity, and economic costs, Am J Med, 113, 1, pp. 5-13, (2002); Nosseir S.B., Lind L.R., Winkler H.A., Recurrent uncomplicate…	A. Riva; R&D Indena SpA, Milan, Viale Ortles 12, 20139, Italy; email: antonella.riva@indena.com	Taylor and Francis Ltd.	J. Dietary Suppl.	Article	Final	All Open Access; Hybrid Gold Open Access	Scopus	2-s2.0-85116762724
Tamargo A.; Cueva C.; Taladrid D.; Khoo C.; Moreno-Arribas M.V.; Bartolomé B.; González de Llano D.	Tamargo, Alba (57196047470); Cueva, Carolina (36055705700); Taladrid, Diego (57195153184); Khoo, Christina (55873998400); Moreno-Arribas, M. Victoria (8336296400); Bartolomé, Begoña (57204840788); González de Llano, Dolores (6603287093)	57196047470; 36055705700; 57195153184; 55873998400; 8336296400; 57204840788; 6603287093	Simulated gastrointestinal digestion of cranberry polyphenols under dynamic conditions. Impact on antiadhesive activity against uropathogenic bacteria	2022	Food Chemistry	368		130871				17	10.1016/j.foodchem.2021.130871	https://www.scopus.com/inward/record.uri?eid=2-s2.0-85113321672&doi=10.1016%2fj.foodchem.2021.130871&partnerID=40&md5=b8a1b16f9dc3cfb0870a1ad6e356ec51	Department of Food Biotechnology and Microbiology, Institute of Food Science Research, CIAL (CSIC-UAM), C/Nicolás Cabrera 9, Madrid, 28049, Spain; OCEAN SPRAY CRANBERRIES, INC., One Spray Drive, Lakeville, 02349, MA, United States	Tamargo A., Department of Food Biotechnology and Microbiology, Institute of Food Science Research, CIAL (CSIC-UAM), C/Nicolás Cabrera 9, Madrid, 28049, Spain; Cueva C., Department of Food Biotechnology and Microbiology, Institute of Food Science Research, CIAL (CSIC-UAM), C/Nicolás Cabrera 9, Madrid, 28049, Spain; Taladrid D., Department of Food Biotechnology and Microbiology, Institute of Food S…	This study is the first dynamic simulation of gastrointestinal digestion of cranberry polyphenols [1 g cranberry extract per day (206.2 mg polyphenols) for 18 days]. Samples from the simulated ascending, transverse, and descending colon of the dynamic gastrointestinal simulator simgi® were analyzed. Results showed that 67% of the total cranberry polyphenols were recovered after simulated gastroin…	Antiadhesive activity; Cranberry; Gut microbiota; Metabolism; Phenolic metabolites; Polyphenols; Short Chain Fatty Acids (SCFAs); Simgi® model; Urinary Tract Infections (UTIs); Uropathogenic Escherichia coli	Bacteria; Digestion; Humans; Plant Extracts; Polyphenols; Vaccinium macrocarpon; Benzoic acid; Butyric acid; Effluents; Metabolism; Metabolites; acid; benzoic acid derivative; butyric acid; cinnamic acid; coumaric acid; cranberry extract; phenylacetic acid; polyphenol; short chain fatty acid; plant extract; polyphenol; Anti-adhesive activity; Cranberry; Gastrointestinal digestion; Gut microbiota;…		Arboleya S., Binetti A., Salazar N., Fernandez N., Solis G., Hernandez-Barranco A., Gueimonde M., Establishment and development of intestinal microbiota in preterm neonates, FEMS Microbiology Ecology, 79, 3, pp. 763-772, (2012); Baron G., Altomare A., Regazzoni L., Fumagalli L., Artasensi A., Borghi E., Aldini G., Profiling Vaccinium macrocarpon components and metabolites in human urine and the u…	D. González de Llano; Department of Food Biotechnology and Microbiology, Institute of Food Science Research, CIAL (CSIC-UAM), Madrid, C/Nicolás Cabrera 9, 28049, Spain; email: d.g.dellano@csic.es	Elsevier Ltd	Food Chem.	Article	Final	All Open Access; Hybrid Gold Open Access	Scopus	2-s2.0-85113321672
Urena-Saborio H.; Udayan A.P.M.; Alfaro-Viquez E.; Madrigal-Carballo S.; Reed J.D.; Gunasekaran S.	Urena-Saborio, Hilary (57194946427); Udayan, Anu Prathap M. (37060417100); Alfaro-Viquez, Emilia (57200145874); Madrigal-Carballo, Sergio (16200242100); Reed, Jess D. (7403642384); Gunasekaran, Sundaram (7101998337)	57194946427; 37060417100; 57200145874; 16200242100; 7403642384; 7101998337	Cranberry proanthocyanidins-pani nanocomposite for the detection of bacteria associated with urinary tract infections	2021	Biosensors	11	6	199				6	10.3390/BIOS11060199	https://www.scopus.com/inward/record.uri?eid=2-s2.0-85110291546&doi=10.3390%2fBIOS11060199&partnerID=40&md5=a69351349edc837bb0327b50fcebbfaf	Biosensors and Nanotechnology Laboratory, Department of Biological Systems Engineering, University of Wisconsin-Madison, 460 Henry Mall, Madison, 53706, WI, United States; Department of Metallurgical and Materials Engineering, Punjab Engineering College (Deemed to be University), Sector-12, Chandigarh, 160012, India; Reed Research Group, Department of Animal Sciences, University of Wisconsin-Madi…	Urena-Saborio H., Biosensors and Nanotechnology Laboratory, Department of Biological Systems Engineering, University of Wisconsin-Madison, 460 Henry Mall, Madison, 53706, WI, United States; Udayan A.P.M., Biosensors and Nanotechnology Laboratory, Department of Biological Systems Engineering, University of Wisconsin-Madison, 460 Henry Mall, Madison, 53706, WI, United States, Department of Metallur…	Consumption of cranberries is associated with the putative effects of preventing urinary tract infections (UTIs). Cranberry proanthocyanidins (PAC) contain unusual double A-type linkages, which are associated with strong interactions with surface virulence factors found on UTI-causing bacteria such as extra-intestinal pathogenic Escherichia coli (ExPEC), depicting in bacterial agglutination proce…	Bacteria agglutination; Extra-intestinal pathogenic Escherichia coli; Nanocomposites; Proanthocyanidins; Urinary tract infections	Aniline Compounds; Bacteria; Escherichia coli; Fruit; Humans; Nanocomposites; Plant Extracts; Proanthocyanidins; Urinary Tract Infections; Vaccinium macrocarpon; Antigen-antibody reactions; Biosensors; Escherichia coli; Flavonoids; Suspensions (fluids); nanocomposite; nanofiber; polyaniline; proanthocyanidin; aniline derivative; nanocomposite; plant extract; polyaniline; proanthocyanidin; Bacteri…	Ministry of Science, Technology, and Telecommunications; Department of Biotechnology, Ministry of Science and Technology, India, DBT, (BT/HRD/35/02/2006, BT/RLF/Re-entry/30/2017); Department of Biotechnology, Ministry of Science and Technology, India, DBT; Conselho Nacional de Desenvolvimento Científico e Tecnológico, CNPq; Ministerio de Ciencia Tecnología y Telecomunicaciones, MICITT; Consejo Na…	Hisano M., Bruschini H., Nicodemo A.C., Srougi M., Cranberries and lower urinary tract infection prevention, Clinics, 67, pp. 661-668, (2012); Kumar M.S., Ghosh S., Nayak S., Das A.P., Recent advances in biosensor based diagnosis of urinary tract infection, Biosens. Bioelectron, 80, pp. 497-510, (2016); Krueger C.G., Reed J.D., Feliciano R.P., Howell A.B., Quantifying and characterizing proanthoc…	S. Gunasekaran; Biosensors and Nanotechnology Laboratory, Department of Biological Systems Engineering, University of Wisconsin-Madison, Madison, 460 Henry Mall, 53706, United States; email: guna@wisc.edu	MDPI	Biosensors	Article	Final	All Open Access; Gold Open Access	Scopus	2-s2.0-85110291546
Bonthu A.	Bonthu, Amrita (59229158000)	59229158000	Cranberries for preventing urinary tract infections: Summary of a Cochrane review	2024	Explore	20	6	103045				0	10.1016/j.explore.2024.103045	https://www.scopus.com/inward/record.uri?eid=2-s2.0-85204016032&doi=10.1016%2fj.explore.2024.103045&partnerID=40&md5=406a37e3b2aad20ba8995335e08c503a			[No abstract available]		antibiotic agent; herbaceous agent; proanthocyanidin; probiotic agent; antibiotic resistance; Article; bladder dysfunction; cranberry; cranberry juice; human; nonhuman; urinary tract infection		Kwok M., McGeorge S., Mayer-Coverdale J., Et al., Guideline of guidelines: management of recurrent urinary tract infections in women, BJU Int, 130, pp. 11-22, (2022); Howell A.B., Bioactive compounds in cranberries and their role in prevention of urinary tract infections, Mol Nutr Food Res, 51, 6, pp. 732-737, (2007); Williams G., Stothart C.I., Hahn D., Stephens J.H., Craig J.C., Hodson E.M., Cr…		Elsevier Inc.	Explor.	Article	Final		Scopus	2-s2.0-85204016032
Ots T.; Gold D.; Ziller P.; Kuenzer T.; Dalpiaz O.; Pesto L.; Trutnovsky G.	Ots, Thomas (6603849331); Gold, Daniela (57222272742); Ziller, Paul (57204882412); Kuenzer, Thomas (57216083106); Dalpiaz, Orietta (55965942200); Pesto, Lejla (59232713100); Trutnovsky, Gerda (23098652100)	6603849331; 57222272742; 57204882412; 57216083106; 55965942200; 59232713100; 23098652100	Segmental Acupuncture for Prevention of Recurrent Urinary Tract Infections. A Randomised Clinical Trial	2024	International Urogynecology Journal	35	8		1689	1697	8	0	10.1007/s00192-024-05872-7	https://www.scopus.com/inward/record.uri?eid=2-s2.0-85199518030&doi=10.1007%2fs00192-024-05872-7&partnerID=40&md5=a46960e25e301559b87849c300aa7e84	Department of Anesthesiology and Intensive Care Medicine, Medical University of Graz, Graz, Austria; Private Acupuncture Clinics, Graz, Austria; Department of Obstetrics and Gynecology, Medical University of Graz, Auenbruggerplatz 14, Graz, 8036, Austria; Institute of Medical Informatics, Statistics and Documentation, Medical University of Graz, Graz, Austria; Department of Urology, Medical Unive…	Ots T., Department of Anesthesiology and Intensive Care Medicine, Medical University of Graz, Graz, Austria, Private Acupuncture Clinics, Graz, Austria; Gold D., Department of Obstetrics and Gynecology, Medical University of Graz, Auenbruggerplatz 14, Graz, 8036, Austria; Ziller P., Private Acupuncture Clinics, Graz, Austria; Kuenzer T., Institute of Medical Informatics, Statistics and Documentat…	Introduction and Hypothesis: Urinary tract infections (UTIs) are a common medical problem and prophylaxis of recurrent UTIs is an ongoing clinical challenge. In the present study we examined whether acupuncture is able to prevent recurrent UTIs in women. Methods: This multicentre randomised controlled trial, based at a University clinic and private acupuncture clinics, recruited women suffering f…	Auriculotherapy; Cranberry; Segmental acupuncture; Urinary tract infection	Acupuncture Therapy; Adult; Female; Humans; Middle Aged; Recurrence; Secondary Prevention; Treatment Outcome; Urinary Tract Infections; Vaccinium macrocarpon; alpinamed; cranberry extract; acupuncture; acupuncture point; adult; aged; Article; controlled study; cranberry; female; follow up; human; major clinical study; multicenter study; randomized controlled trial; recurrent infection; urinary tr…	Austrian Society for Urogynecology; AUB; DÄGfA; German Medical Acupuncture Society; Austrian Working Group for Urogynecology & Reconstructive Pelvic Floor Surgery	Mody L., Juthani-Mehta M., Urinary tract infections in older women: a clinical review, JAMA, 311, 8, pp. 844-854, (2014); Foxman B., Epidemiology of urinary tract infections: incidence, morbidity, and economic costs, Dis Mon, 49, 2, pp. 53-70, (2003); Foxman B., Brown P., Epidemiology of urinary tract infections: transmission and risk factors, incidence, and costs, Infect Dis Clin North Am, 17, 2…	G. Trutnovsky; Department of Obstetrics and Gynecology, Medical University of Graz, Graz, Auenbruggerplatz 14, 8036, Austria; email: gerda.trutnovsky@medunigraz.at	Springer Nature	Int. Urogynecol. J.	Article	Final	All Open Access; Hybrid Gold Open Access	Scopus	2-s2.0-85199518030
Gehrke-Beck S.	Gehrke-Beck, Sabine (57194280875)	57194280875	Cochrane update on preventing urinary tract infections with cranberries: 50 randomized controlled trials and many unanswered questions; [Cochrane-Update zur Prävention von Harnwegsinfekten mit Cranberrys: 50 RCT und viele offene Fragen]	2024	Zeitschrift fur Allgemeinmedizin	100	5		239	240	1	0	10.1007/s44266-024-00232-6	https://www.scopus.com/inward/record.uri?eid=2-s2.0-85193531537&doi=10.1007%2fs44266-024-00232-6&partnerID=40&md5=d9e8bd365b2115ed29699baebd0f0a8c	Institut für Allgemeinmedizin, Charité – Universitätsmedizin Berlin, Charité Campus Mitte, Charitéplatz 1, Berlin, 10117, Germany	Gehrke-Beck S., Institut für Allgemeinmedizin, Charité – Universitätsmedizin Berlin, Charité Campus Mitte, Charitéplatz 1, Berlin, 10117, Germany	[No abstract available]		Article; Cochrane Library; cranberry; human; nonhuman; randomized controlled trial (topic); urinary tract infection		Howell A.B., Botto H., Combescure C., Blanc-Potard A.B., Gausa L., Matsumoto T., Et al., Dosage eNect on uropathogenic Escherichia coli anti-adhesion activity in urine following consumption of cranberry powder standardized for proanthocyanidin content: a multicentric randomized double blind study, BMC Infect Dis, 10, (2010)	S. Gehrke-Beck; Institut für Allgemeinmedizin, Charité – Universitätsmedizin Berlin, Berlin, Charité Campus Mitte, Charitéplatz 1, 10117, Germany; email: sabine.gehrke-beck@charite.de	Springer Medizin	Z. Allg.med.	Article	Final		Scopus	2-s2.0-85193531537
Kucheria A.; Kanabar S.; Blick C.; Yang B.	Kucheria, Anushree (57211870053); Kanabar, Sagar (57190343046); Blick, Christopher (23567434200); Yang, Bob (55888129700)	57211870053; 57190343046; 23567434200; 55888129700	A practical guide on the non-antibiotic options available in the prevention of recurrent urinary tract infections in women	2023	Urologia Journal	90	4		683	688	5	0	10.1177/03915603231193060	https://www.scopus.com/inward/record.uri?eid=2-s2.0-85170034741&doi=10.1177%2f03915603231193060&partnerID=40&md5=d3e2ed484ef47a31a60093f55e6bec46	Department of Urology, Royal Berkshire Hospital, Berkshire, Reading, United Kingdom	Kucheria A., Department of Urology, Royal Berkshire Hospital, Berkshire, Reading, United Kingdom; Kanabar S., Department of Urology, Royal Berkshire Hospital, Berkshire, Reading, United Kingdom; Blick C., Department of Urology, Royal Berkshire Hospital, Berkshire, Reading, United Kingdom; Yang B., Department of Urology, Royal Berkshire Hospital, Berkshire, Reading, United Kingdom	Urinary Tract infection (UTI) is one of the most common infections worldwide, patients present to multiple different specialities in the community, primary and secondary care. Antibiotics are considered standard first line therapy in the treatment of urinary tract infections, however there is an alarming rise in global antibiotic resistance rates, so much so that the World Health Organisation has…	Female; non-antibiotic; prophylaxis; resistance; urinary tract infection	antibiotic agent; bacterial vaccine; chondroitin sulfate; demannose; estriol; hyaluronic acid; methenamine hippurate; om 89; probiotic agent; unclassified drug; uromune; uromune drug; antibiotic prophylaxis; antibiotic resistance; Article; clinical practice; cranberry; Escherichia coli; estrogen therapy; female; human; immunomodulation; intravesical drug administration; Klebsiella pneumoniae; pat…		Butler C.C., Hawking M.K., Quigley A., Et al., Incidence, severity, help seeking, and management of uncomplicated urinary tract infection: a population-based survey, Br J Gen Pract, 65, (2015); Klevens R.M., Edwards J.R., Richards C., Et al., Estimating health care-associated infections and deaths in U.S. Hospitals, 2002, Public Health Rep, 122, pp. 160-166, (2007); Scott R., The direct medical c…	B. Yang; Department of Urology, Royal Berkshire Hospital, Reading, Berkshire, United Kingdom; email: bob.yang@royalberkshire.nhs.uk	SAGE Publications Ltd	Urologia	Article	Final		Scopus	2-s2.0-85170034741
Utz S.; Klose P.; Langhorst J.	Utz, Sandra (58738486300); Klose, Petra (7003902473); Langhorst, Jost (6602609331)	58738486300; 7003902473; 6602609331	Phytotherapeutic Options for the Treatment of Urinary Tract Infections and Interstitial Cystitis; [Phytotherapeutische Optionen zur Behandlung von akuten Harnwegsinfekten und interstitieller Zystitis]	2023	Zeitschrift fur Phytotherapie	44	6		250	256	6	0	10.1055/a-2197-7524	https://www.scopus.com/inward/record.uri?eid=2-s2.0-85179816410&doi=10.1055%2fa-2197-7524&partnerID=40&md5=965df97776059d8de3588dc61f469618	Klinik für Integrative Medizin und Naturheilkunde, Sozialstiftung Bamberg, Germany; Stiftungslehrstuhl für Integrative Medizin, Medizinische Fakultät, Universität Duisburg-Essen, Germany; Klinik für Naturheilkunde and Integrative Medizin, KEM | Evang. Kliniken Essen-Mitte, Germany	Utz S., Klinik für Integrative Medizin und Naturheilkunde, Sozialstiftung Bamberg, Germany, Stiftungslehrstuhl für Integrative Medizin, Medizinische Fakultät, Universität Duisburg-Essen, Germany; Klose P., Klinik für Naturheilkunde and Integrative Medizin, KEM | Evang. Kliniken Essen-Mitte, Germany; Langhorst J., Klinik für Integrative Medizin und Naturheilkunde, Sozialstiftung Bamberg, Germany, …	[No abstract available]	acute cystitis, recurrent cystitis, phytotherapy; herbal medicine; interstitial cystitis; phytopharmaceuticals	antibiotic agent; diuretic agent; herbaceous agent; histamine; antibacterial activity; antibiotic therapy; Arctostaphylos uva-ursi; Article; asparagus; berry; birch; cranberry; drug efficacy; herb; human; hydrotherapy; interstitial cystitis; Juniperus; Ononis; Orthosiphon; phytotherapy; plant leaf; plant root; practice guideline; rhizome; rosemary; urinary tract infection		S3-Leitlinie Epidemiologie, Diagnostik, Therapie, Prävention und Management Unkomplizierter, Bakterieller, Ambulant Erworbener Harnwegsinfektionen Bei Erwachsenen Patienten - Version: 2.0; Hooton T.M., Vecchio M., Iroz A., Effect of increased daily water intake in premenopausal women with recurrent urinary tract infections: A randomized clinical trial, JAMA Intern Med, 178, pp. 1509-1515, (2018);…	J. Langhorst; Chefarzt der Klinik für Integrative Medizin und Naturheilkunde Sozialstiftung Bamberg, Klinikum Am Bruderwald Buger, Bamberg, Straβe 80, 96049, Germany; email: jost.langhorst@sozialstiftung-bamberg.de	Georg Thieme Verlag	Z. Phytother.	Article	Final		Scopus	2-s2.0-85179816410
Mena P.; Favari C.; Acharjee A.; Chernbumroong S.; Bresciani L.; Curti C.; Brighenti F.; Heiss C.; Rodriguez-Mateos A.; Del Rio D.	Mena, Pedro (39863361900); Favari, Claudia (57205110672); Acharjee, Animesh (37107117500); Chernbumroong, Saisakul (37161087600); Bresciani, Letizia (55932190200); Curti, Claudio (7003325228); Brighenti, Furio (7006556376); Heiss, Christian (35272137800); Rodriguez-Mateos, Ana (13005658500); Del Rio, Daniele (57195726376)	39863361900; 57205110672; 37107117500; 37161087600; 55932190200; 7003325228; 7006556376; 35272137800; 13005658500; 57195726376	Metabotypes of flavan-3-ol colonic metabolites after cranberry intake: elucidation and statistical approaches	2022	European Journal of Nutrition	61	3		1299	1317	18	20	10.1007/s00394-021-02692-z	https://www.scopus.com/inward/record.uri?eid=2-s2.0-85118680666&doi=10.1007%2fs00394-021-02692-z&partnerID=40&md5=d92804f2c9f3abd3f9095d83726b679a	Human Nutrition Unit, Department of Food & Drug, University of Parma, Via Volturno 39, Parma, 43125, Italy; College of Medical and Dental Sciences, Institute of Cancer and Genomic Sciences, Centre for Computational Biology, University of Birmingham, Birmingham, B15 2TT, United Kingdom; Institute of Translational Medicine, University Hospitals Birmingham NHS, Foundation Trust, Birmingham, B15 2TT,…	Mena P., Human Nutrition Unit, Department of Food & Drug, University of Parma, Via Volturno 39, Parma, 43125, Italy; Favari C., Human Nutrition Unit, Department of Food & Drug, University of Parma, Via Volturno 39, Parma, 43125, Italy; Acharjee A., College of Medical and Dental Sciences, Institute of Cancer and Genomic Sciences, Centre for Computational Biology, University of Birmingham, Birmingh…	Purpose: Extensive inter-individual variability exists in the production of flavan-3-ol metabolites. Preliminary metabolic phenotypes (metabotypes) have been defined, but there is no consensus on the existence of metabotypes associated with the catabolism of catechins and proanthocyanidins. This study aims at elucidating the presence of different metabotypes in the urinary excretion of main flava…	Flavan-3-ols; Inter-individual variation; Metabotypes; Phenolic metabolites; Phenyl-γ-valerolactones	Colon; Flavonoids; Proanthocyanidins; Vaccinium macrocarpon; 3 (hydroxyphenyl)propanoic acid; 4 amino 3 phenylbutyric acid; catechin; flavan 3 ol; glucuronide; lactone derivative; phenyl gamma valerolactone; polyphenol; proanthocyanidin; propionic acid derivative; sulfate; unclassified drug; flavan-3-ol; flavonoid; proanthocyanidin; Article; catabolism; cluster analysis; colon; consensus; control…	Cranberry Institute; Horizon 2020 Framework Programme, H2020; H2020 European Research Council, ERC; es:CEI; fr:CER; pl:ERBN, (950050); European Research Council, ERC	Zamora-Ros R., Forouhi N.G., Sharp S.J., Et al., The association between dietary flavonoid and lignan intakes and incident type 2 diabetes in European populations: the EPIC-InterAct study, Diabetes Care, 36, pp. 3961-3970, (2013); Zanotti I., Et al., Atheroprotective effects of (poly) phenols: a focus on cell cholesterol metabolism, Food Funct, 6, pp. 13-31, (2015); Ferrucci F., Gaudiosi G., Hirn…	P. Mena; Human Nutrition Unit, Department of Food & Drug, University of Parma, Parma, Via Volturno 39, 43125, Italy; email: pedro.mena@unipr.it	Springer Science and Business Media Deutschland GmbH	Eur. J. Nutr.	Article	Final	All Open Access; Hybrid Gold Open Access	Scopus	2-s2.0-85118680666
Leite G.G.; Silva B.B.; Souza I.L.; Souza L.D.; De Faria I.M.; Carvalho N.I.	Leite, G.G. (57580212100); Silva, B.B. (57579596300); Souza, I.L. (57580008900); Souza, L.D. (57580212200); De Faria, I.M. (57580212300); Carvalho, Nathalia Irffi (57579596400)	57580212100; 57579596300; 57580008900; 57580212200; 57580212300; 57579596400	The evolution of recommendations for cranberry use in recurrent urinary tract infections: A systematic review; [Еволюція рекомендацій щодо використання журавлини у жінок з рецидивуючою інфекцією сечової системи: систематичний огляд]	2022	Ukrainian Journal of Nephrology and Dialysis	1			81	89	8	0	10.31450/ukrjnd.1(73).2022.09	https://www.scopus.com/inward/record.uri?eid=2-s2.0-85128413551&doi=10.31450%2fukrjnd.1%2873%29.2022.09&partnerID=40&md5=c7ffdfecd0e5c84c7dfba181f931b424	University José do Rosário Vellano, Belo Horizonte, Brazil; University of Itaúna, Itaúna, Brazil; Pontifical Catholic University of Minas Gerais, Betim, Brazil; Gynecology and Obstetrics Department, University of Itaúna, Itaúna, Brazil	Leite G.G., University of Itaúna, Itaúna, Brazil; Silva B.B., Pontifical Catholic University of Minas Gerais, Betim, Brazil; Souza I.L., University of Itaúna, Itaúna, Brazil; Souza L.D., University of Itaúna, Itaúna, Brazil; De Faria I.M., Gynecology and Obstetrics Department, University of Itaúna, Itaúna, Brazil; Carvalho N.I., University José do Rosário Vellano, Belo Horizonte, Brazil	Urinary tract infections (UTI) constitute a major complaint in medical offices worldwide, especially concerning women. Although the efficacy of cranberry in UTI prevention is still controversial it has long been recommended for use in clinical practice. Based on the recommendation evaluation, the present study aimed to conduct a systematic review to assess the efficacy of cranberry prophylaxis in…	cranberry; prophylaxis; recommendations; urinary tract infection			Quesada NV, Munoz LS., Actividad antimicrobiana del arándano (Vaccinium macrocarpon), Rev médica Costa rica y Centroam, 70, pp. 9-12, (2013); Valdevenito JP, Alvarez D., Infección urinaria recurrente en la mujer, Rev Médica Clínica Las Condes, 29, pp. 222-231, (2018); Valdevenito S JP., Recurrent urinary tract infection in women, Rev Chilena Infectol, 25, pp. 268-276, (2008); Dwyer PL, O'Reilly M…	N.I. Carvalho; University José do Rosário Vellano, Belo Horizonte, Brazil; email: nathaliairffi@gmail.com	State Institution Institute of Nephrology of the National Academy of Medical Science of Ukraine	Ukr. J. Nephrol. Dial.	Article	Final	All Open Access; Gold Open Access	Scopus	2-s2.0-85128413551
Williams G.; Stothart C.I.; Hahn D.; Stephens J.H.; Craig J.C.; Hodson E.M.	Williams, Gabrielle (56431427700); Stothart, Christopher I (57189641007); Hahn, Deirdre (56604679100); Stephens, Jacqueline H (57222523979); Craig, Jonathan C (7401926037); Hodson, Elisabeth M (7007145762)	56431427700; 57189641007; 56604679100; 57222523979; 7401926037; 7007145762	Cranberries for preventing urinary tract infections	2023	Cochrane Database of Systematic Reviews	2023	11	CD001321				15	10.1002/14651858.CD001321.pub7	https://www.scopus.com/inward/record.uri?eid=2-s2.0-85176443226&doi=10.1002%2f14651858.CD001321.pub7&partnerID=40&md5=e728a23ae2726dba898680569ba88365	Centre for Kidney Research, The Children's Hospital at Westmead, Westmead, Australia; Scottish Collaboration for Public Health Research & Policy, University of Edinburgh, Edinburgh, United Kingdom; Department of Nephrology, The Children's Hospital at Westmead, Westmead, Australia; College of Medicine and Public Health, Flinders University, Adelaide, Australia; Cochrane Kidney and Transplant, Cent…	Williams G., Centre for Kidney Research, The Children's Hospital at Westmead, Westmead, Australia; Stothart C.I., Scottish Collaboration for Public Health Research & Policy, University of Edinburgh, Edinburgh, United Kingdom; Hahn D., Department of Nephrology, The Children's Hospital at Westmead, Westmead, Australia; Stephens J.H., College of Medicine and Public Health, Flinders University, Adela…	Background: Cranberries contain proanthocyanidins (PACs), which inhibit the adherence of p-fimbriated Escherichia coli to the urothelial cells lining the bladder. Cranberry products have been used widely for several decades to prevent urinary tract infections (UTIs). This is the fifth update of a review first published in 1998 and updated in 2003, 2004, 2008, and 2012. Objectives: To assess the e…		Adult; Aged; Anti-Bacterial Agents; Child; Female; Humans; Kidney; Male; Phytotherapy; Plant Extracts; Urinary Tract Infections; Vaccinium macrocarpon; antibiotic agent; herbaceous agent; placebo; probiotic agent; water; antiinfective agent; plant extract; adult; aged; Article; attrition bias; bacterium culture; bladder disease; child; clinical outcome; cranberry; drug efficacy; evidence based me…	Dr Lara Mihaljevic; National Centre for Complementary and Alternative Medicine and Clinical and Translational Science Award, (ULI RR024139); Nutra Canada; Pendleton Pediatric Infectious Disease Research Laboratory; Spinal Cord Research Foundation; National Center for Research Resources, NCRR; Paralyzed Veterans of America, PVA; Ministère de l'Agriculture, des Pêcheries et de l'Alimentation, MAPAQ…	Afshar K., Stothers L., Scott H., MacNeily A.E., Cranberry juice for the prevention of pediatric urinary tract infection: a randomized controlled trial, Journal of Urology, 188, 4, pp. 1584-1587, (2012); Avorn J., Monane M., Gurwitz J., Glynn R., Reduction of bacteriuria and pyuria with cranberry beverage: a randomized trial [abstract], Journal of the American Geriatrics Society, 41, 10, (1993); …	E.M. Hodson; Cochrane Kidney and Transplant, Centre for Kidney Research, The Children's Hospital at Westmead, Westmead, Australia; email: emhodson@exemail.com.au	John Wiley and Sons Ltd	Cochrane Database Syst. Rev.	Article	Final	All Open Access; Green Open Access	Scopus	2-s2.0-85176443226
Šedbarė R.; Janulis V.; Ramanauskiene K.	Šedbarė, Rima (57822742900); Janulis, Valdimaras (16241276200); Ramanauskiene, Kristina (23973224600)	57822742900; 16241276200; 23973224600	Edible Gels with Cranberry Extract: Evaluation of Anthocyanin Release Kinetics	2023	Gels	9	10	796				0	10.3390/gels9100796	https://www.scopus.com/inward/record.uri?eid=2-s2.0-85175444967&doi=10.3390%2fgels9100796&partnerID=40&md5=128199a61b1673e236969579ecd2187f	Department of Pharmacognosy, Faculty of Pharmacy, Lithuanian University of Health Sciences, Kaunas, 50162, Lithuania; Department of Clinical Pharmacy, Faculty of Pharmacy, Lithuanian University of Health Sciences, Kaunas, 50162, Lithuania	Šedbarė R., Department of Pharmacognosy, Faculty of Pharmacy, Lithuanian University of Health Sciences, Kaunas, 50162, Lithuania; Janulis V., Department of Pharmacognosy, Faculty of Pharmacy, Lithuanian University of Health Sciences, Kaunas, 50162, Lithuania; Ramanauskiene K., Department of Clinical Pharmacy, Faculty of Pharmacy, Lithuanian University of Health Sciences, Kaunas, 50162, Lithuania	The bioactive compounds found in cranberry fruit are natural antioxidants, and their consumption reduces the risk of diabetes, cardiovascular disease, cancers, and urinary tract infections. Oral gels with cranberry fruit extract are a promising product that can ensure accurate dosage and release of the active compounds and are suitable for people with dysphagia. The aim of this study was to deter…	carbomer; carboxymethyl cellulose; chitosan; dissolution test; Vaccinium macrocarpon			Gniewosz M., Stobnicka A., Bioactive Components Content, Antimicrobial Activity, and Foodborne Pathogen Control in Minced Pork by Cranberry Pomace Extracts, J. Food Saf, 38, (2018); Thimoteo N.S.B., Scavuzzi B.M., Simao A.N.C., Dichi I., The Impact of Cranberry (Vaccinium macrocarpon) and Cranberry Products on Each Component of the Metabolic Syndrome: A Review, Nutrire, 42, (2017); Nemzer B.V., A…	R. Šedbarė; Department of Pharmacognosy, Faculty of Pharmacy, Lithuanian University of Health Sciences, Kaunas, 50162, Lithuania; email: rima.sedbare@lsmu.lt	Multidisciplinary Digital Publishing Institute (MDPI)	Gels	Article	Final	All Open Access; Gold Open Access; Green Open Access	Scopus	2-s2.0-85175444967
González de Llano D.; Roldán M.; Taladrid D.; Relaño de la Guía E.; Moreno-Arribas M.V.; Bartolomé B.	González de Llano, Dolores (6603287093); Roldán, Mikel (58076688900); Taladrid, Diego (57195153184); Relaño de la Guía, Edgard (58491186900); Moreno-Arribas, M. Victoria (8336296400); Bartolomé, Begoña (57204840788)	6603287093; 58076688900; 57195153184; 58491186900; 8336296400; 57204840788	Cranberry Polyphenols and Prevention against Urinary Tract Infections: New Findings Related to the Integrity and Functionality of Intestinal and Urinary Barriers	2024	Journal of Agricultural and Food Chemistry	72	18		10328	10338	10	0	10.1021/acs.jafc.3c07169	https://www.scopus.com/inward/record.uri?eid=2-s2.0-85191861590&doi=10.1021%2facs.jafc.3c07169&partnerID=40&md5=b3b41f32fc3e895566addfbd6c0d21d3	Institute of Food Science Research (CIAL), CSIC-UAM, C/Nicolás Cabrera 9, Madrid, 28049, Spain	González de Llano D., Institute of Food Science Research (CIAL), CSIC-UAM, C/Nicolás Cabrera 9, Madrid, 28049, Spain; Roldán M., Institute of Food Science Research (CIAL), CSIC-UAM, C/Nicolás Cabrera 9, Madrid, 28049, Spain; Taladrid D., Institute of Food Science Research (CIAL), CSIC-UAM, C/Nicolás Cabrera 9, Madrid, 28049, Spain; Relaño de la Guía E., Institute of Food Science Research (CIAL), …	This work seeks to generate new knowledge about the mechanisms underlying the protective effects of cranberry against urinary tract infections (UTI). Using Caco-2 cells grown in Transwell inserts as an intestinal barrier model, we found that a cranberry-derived digestive fluid (containing 135 ± 5 mg of phenolic compounds/L) increased transepithelial electrical resistance with respect to control (…	cranberry; intestinal barrier; paracellular permeability; phenolic metabolites; TEER; tight junctions; urinary barrier; urinary tract infections (UTI)	Caco-2 Cells; Escherichia coli Infections; Fruit; Humans; Intestinal Mucosa; Intestines; Occludin; Plant Extracts; Polyphenols; Tight Junctions; Urinary Tract Infections; Uropathogenic Escherichia coli; Vaccinium macrocarpon; Zonula Occludens-1 Protein; Biomolecules; Cytology; Escherichia coli; Gene expression; occludin; plant extract; polyphenol; protein ZO1; Cranberry; Intestinal barriers; Para…	Comunidad de Madrid; Ministerio de Ciencia e Innovación, MCIN, (PID2019-108851RB-C21); Ministerio de Ciencia e Innovación, MCIN	Gonzalez de Llano D., Moreno-Arribas M.V., Bartolome B., Cranberry polyphenols and prevention against urinary tract infections: Relevant considerations, Molecules, 25, (2020); Aslam S., Albo M., Brubaker L., Recurrent urinary tract infections in adult women, JAMA, 323, pp. 658-659, (2020); Terlizzi M.E., Gribaudo G., Maffei M.E., Uropathogenic Escherichia coli (UPEC) infections: Virulence factors…	B. Bartolomé; Institute of Food Science Research (CIAL), CSIC-UAM, Madrid, C/Nicolás Cabrera 9, 28049, Spain; email: b.bartolome@csic.es	American Chemical Society	J. Agric. Food Chem.	Article	Final	All Open Access; Hybrid Gold Open Access	Scopus	2-s2.0-85191861590
Kulchavenya E.V.; Kholtobin D.P.; Brizhatyuk E.V.; Shevchenko S.Yu.; Treyvish L.S.; Telina E.V.	Kulchavenya, Ekaterina V. (6505712683); Kholtobin, Denis P. (54889009300); Brizhatyuk, Elena V. (55629882800); Shevchenko, Sergey Yu. (57196115990); Treyvish, Lyubov S. (57208061573); Telina, Elena V. (57490629200)	6505712683; 54889009300; 55629882800; 57196115990; 57208061573; 57490629200	Recurrent cystitis: how to achieve perfection in treatment?; [Рецидивирующий цистит: как достичь совершенства в лечении?]	2024	Meditsinskiy Sovet	18	4		84	91	7	0	10.21518/ms2024-101	https://www.scopus.com/inward/record.uri?eid=2-s2.0-85194183896&doi=10.21518%2fms2024-101&partnerID=40&md5=cc34dcdc25aa935d4a6ab84d843ed873	Novosibirsk State Medical University, 52, Krasny Ave., Novosibirsk, 630091, Russian Federation; Clinical Hospital “Avicenna” of Group of Companies “Mother and Child”, 7, Dimitrov Ave., Novosibirsk, 630132, Russian Federation; Altai State Medical University, 40, Lenin Ave., Barnaul, 656038, Russian Federation; Family Medicine Center “Almita”, 12/1, Office 6, Zheleznodorozhnaya St., Novosibirsk, 63…	Kulchavenya E.V., Novosibirsk State Medical University, 52, Krasny Ave., Novosibirsk, 630091, Russian Federation, Clinical Hospital “Avicenna” of Group of Companies “Mother and Child”, 7, Dimitrov Ave., Novosibirsk, 630132, Russian Federation; Kholtobin D.P., Clinical Hospital “Avicenna” of Group of Companies “Mother and Child”, 7, Dimitrov Ave., Novosibirsk, 630132, Russian Federation, Altai Sta…	Introduction. Urinary tract infections are the second most common type of bacterial infections worldwide. Treatment of patients with chronic (recurrent) cystitis remains challenging and requires an individual approach. Aim. To assess the efficacy of combined therapy for exacerbation of chronic cystitis. Materials and methods. A total of 65 women aged 18–48 years were enrolled in an open comparati…	cranberry extract; Cysthenium II; cystitis; lower urinary tract infections; mannose; treatment			Gonzalez de Llano D, Liu H, Khoo C, Moreno-Arribas MV, Bartolome B., Some New Findings Regarding the Antiadhesive Activity of Cranberry Phenolic Compounds and Their Microbial-Derived Metabolites against Uropathogenic Bacteria, J Agric Food Chem, 67, 8, pp. 2166-2174, (2019); Sivick KE, Mobley HL., Waging war against uropathogenic Escherichia coli: winning back the urinary tract, Infect Immun, 78,…	E.V. Kulchavenya; Novosibirsk State Medical University, Novosibirsk, 52, Krasny Ave., 630091, Russian Federation; email: urotub@yandex.ru	Remedium Group Ltd	Med. Sov.	Article	Final	All Open Access; Gold Open Access	Scopus	2-s2.0-85194183896
Roussel C.; Chabaud S.; Lessard-Lord J.; Cattero V.; Pellerin F.-A.; Feutry P.; Bochard V.; Bolduc S.; Desjardins Y.	Roussel, Charlène (57191841130); Chabaud, Stéphane (26662195200); Lessard-Lord, Jacob (57222193067); Cattero, Valentina (57211280330); Pellerin, Félix-Antoine (57350677500); Feutry, Perrine (57203281024); Bochard, Valérie (57222548712); Bolduc, Stéphane (6701654628); Desjardins, Yves (6701413761)	57191841130; 26662195200; 57222193067; 57211280330; 57350677500; 57203281024; 57222548712; 6701654628; 6701413761	UPEC Colonic-Virulence and Urovirulence Are Blunted by Proanthocyanidins-Rich Cranberry Extract Microbial Metabolites in a Gut Model and a 3D Tissue-Engineered Urothelium	2022	Microbiology Spectrum	10	5					14	10.1128/spectrum.02432-21	https://www.scopus.com/inward/record.uri?eid=2-s2.0-85138196254&doi=10.1128%2fspectrum.02432-21&partnerID=40&md5=127a0729b25ff1dcc9f7c1787189e231	Institute of Nutrition and Functional Foods (INAF), Faculty of Agriculture and Food Sciences, Laval University, Québec, QC, Canada; Centre de Recherche en Organogenèse Expérimentale de l Université Laval, LOEX, Centre de Recherche du CHU de Québec-Université Laval, Axe Médecine Régénératrice, Québec, QC, Canada; Diana Food, Rennes, France	Roussel C., Institute of Nutrition and Functional Foods (INAF), Faculty of Agriculture and Food Sciences, Laval University, Québec, QC, Canada; Chabaud S., Centre de Recherche en Organogenèse Expérimentale de l Université Laval, LOEX, Centre de Recherche du CHU de Québec-Université Laval, Axe Médecine Régénératrice, Québec, QC, Canada; Lessard-Lord J., Institute of Nutrition and Functional Foods …	Uropathogenic Escherichia coli (UPEC) ecology-pathophysiology from the gut reservoir to its urothelium infection site is poorly understood, resulting in equivocal benefits in the use of cranberry as prophylaxis against urinary tract infections. To add further understanding from the previous findings on PAC antiadhesive properties against UPEC, we assessed in this study the effects of proanthocyan…	cranberry; gut metabolome; KEYWORDS PAC; UPEC; urinary tract infections; urothelium; virulence genes	Anti-Bacterial Agents; Dialysis Solutions; Escherichia coli Infections; Escherichia coli Proteins; Humans; Plant Extracts; Proanthocyanidins; Urinary Tract Infections; Uropathogenic Escherichia coli; Urothelium; Vaccinium macrocarpon; Virulence; 1 (dihydroxyphenyl) 3 (2',4',6' trihydroxyphenyl)propan 2 ol; 1 (hydroxyphenyl)(2',4',6' trihydroxyphenyl)propan 2 ol; 2 (4' hydroxyphenyl)acetic acid; 3…	IRC; Infectious Diseases Group; NSERC-DianaFood Industrial Research Chair; Tissue and Gene Therapy Network-ThéCell; Fonds de Recherche du Québec - Santé, FRQS; Genome Institute of Singapore, GIS	Geerlings SE., Clinical presentations and epidemiology of urinary tract infections, Microbiol Spectr, 4, (2016); Nielsen KL, Stegger M, Kiil K, Godfrey PA, Feldgarden M, Lilje B, Andersen PS, Frimodt-Moller N., Whole-genome comparison of urinary pathogenic Escherichia coli and faecal isolates of UTI patients and healthy controls, Int J Med Microbiol, 307, pp. 497-507, (2017); Yamamoto S, Tsukamot…	Y. Desjardins; Institute of Nutrition and Functional Foods (INAF), Faculty of Agriculture and Food Sciences, Laval University, Québec, Canada; email: yves.desjardins@fsaa.ulaval.ca	American Society for Microbiology	Microbiol. Spectr.	Article	Final	All Open Access; Gold Open Access; Green Open Access	Scopus	2-s2.0-85138196254
Das Q.; Hasted T.-L.; Lepp D.; Yin X.; Tang J.; Chalmers G.; Ross K.; Boerlin P.; Diarra M.S.	Das, Quail (57192061686); Hasted, Teri-Lyn (57211480418); Lepp, Dion (24605369200); Yin, Xianhua (34874055200); Tang, Joshua (55832827500); Chalmers, Gabhan (23090080500); Ross, Kelly (7202123043); Boerlin, Patrick (7003691822); Diarra, Moussa S. (7003470756)	57192061686; 57211480418; 24605369200; 34874055200; 55832827500; 23090080500; 7202123043; 7003691822; 7003470756	Transcriptional profiling of extraintestinal Escherichia coli exposed to cranberry pomace extracts alone or in combination with ceftriaxone	2023	Frontiers in Sustainable Food Systems	6		957099				2	10.3389/fsufs.2022.957099	https://www.scopus.com/inward/record.uri?eid=2-s2.0-85147926624&doi=10.3389%2ffsufs.2022.957099&partnerID=40&md5=748ad08766b46130dcdccdb7fcc6bbf1	Guelph Research and Development Centre, Agriculture and Agri-Food Canada, Guelph, ON, Canada; Department of Pathobiology, Ontario Veterinary College, University of Guelph, Guelph, ON, Canada; Summerland Research and Development Centre, AAFC, Summerland, BC, Canada	Das Q., Guelph Research and Development Centre, Agriculture and Agri-Food Canada, Guelph, ON, Canada; Hasted T.-L., Guelph Research and Development Centre, Agriculture and Agri-Food Canada, Guelph, ON, Canada, Department of Pathobiology, Ontario Veterinary College, University of Guelph, Guelph, ON, Canada; Lepp D., Guelph Research and Development Centre, Agriculture and Agri-Food Canada, Guelph, …	Extraintestinal pathogenic Escherichia coli (ExPEC) includes several serotypes that have been associated with colibacillosis in poultry, as well as urinary tract infections and newborn meningitis in humans. This study investigated the antimicrobial activities of ceftriaxone (AXO) and cranberry pomace extracts (CRAN) alone or in combination (CC) against multidrug-resistant (MDR) ExPEC from broiler…	3rd generation cephalosporin; cranberry; efflux pump; multi-drug resistant E. coli; β-lactamase		Genomics Research and Development Initiative, (PSS #1858 J-001262); Agriculture and Agri-Food Canada, AAFC, (2574, J-001788); Agriculture and Agri-Food Canada, AAFC	Aleksandrowicz A., Khan M.M., Sidorczuk K., Noszka M., Whatever makes them stick–Adhesins of avian pathogenic Escherichia coli, Vet. Microbiol, 257, (2021); Awosile B., Eisnor J., Saab M.E., Heider L., Occurrence of extended-spectrum β-lactamase and AmpC-producing Escherichia coli in retail meat products from the Maritime Provinces, Canada, Canad. J. Microbiol, 67, pp. 537-547, (2021); Bajaj H., …	M.S. Diarra; Guelph Research and Development Centre, Agriculture and Agri-Food Canada, Guelph, Canada; email: moussa.diarra@agr.gc.ca	Frontiers Media S.A.	Front. Sustain. food Syst.	Article	Final	All Open Access; Gold Open Access	Scopus	2-s2.0-85147926624
Güven O.; Sayılan S.; Tataroğlu Ö.; Hökenek N.M.; Keleş D.V.	Güven, Oya (57194508275); Sayılan, Samet (55537746300); Tataroğlu, Özlem (57200397433); Hökenek, Nihat Müjdat (57214148195); Keleş, Dilek Vural (58784385200)	57194508275; 55537746300; 57200397433; 57214148195; 58784385200	Antibiotic versus cranberry in the treatment of uncomplicated urinary infection: a randomized controlled trial	2024	Revista da Associacao Medica Brasileira	70	1	20230799				1	10.1590/1806-9282.20230799	https://www.scopus.com/inward/record.uri?eid=2-s2.0-85180752220&doi=10.1590%2f1806-9282.20230799&partnerID=40&md5=66d19439b7b3b7e8f54a35d26caece40	Kırklareli University Medical School, Kırklareli Training and Research Hospital, Department of Emergency, Kırklareli, Turkey; Kırklareli University Medical School, Kırklareli Training and Research Hospital, Department of Internal Medicine, Kırklareli, Turkey; University of Health Sciences, Dr. Lutfi Kırdar City Hospital, Department of Emergency, İstanbul, Turkey; Kırklareli University, Faculty of…	Güven O., Kırklareli University Medical School, Kırklareli Training and Research Hospital, Department of Emergency, Kırklareli, Turkey; Sayılan S., Kırklareli University Medical School, Kırklareli Training and Research Hospital, Department of Internal Medicine, Kırklareli, Turkey; Tataroğlu Ö., University of Health Sciences, Dr. Lutfi Kırdar City Hospital, Department of Emergency, İstanbul, Turke…	OBJECTIVE: This study was designed to determine the effect of cranberry extract used in patients with single urinary tract infections. METHODS: Patients with simple-type urinary tract infections were divided into two groups. Treatment with fosfomycin or cranberry tablet was started. On days 1, 3, and 7 of the treatment, whether there was a decrease in the complaints was evaluated with a Likert-ty…	Cranberry; Fosfomycin; Urinary tract infection	Anti-Bacterial Agents; Fosfomycin; Humans; Phytotherapy; Plant Extracts; Urinary Tract Infections; Vaccinium macrocarpon; cranberry extract; fosfomycin; antiinfective agent; plant extract; adult; antibiotic therapy; Article; controlled study; cranberry; cranberry juice; drug effect; female; human; human cell; leukocyte; Likert scale; major clinical study; male; middle aged; randomized controlled …		Butler CC, Hawking MK, Quigley A, McNulty CA., Incidence, severity, help seeking, and management of uncomplicated urinary tract infection: a population-based survey, Br J Gen Pract, 65, 639, pp. e702-e707, (2015); Gonzalez Llano D, Moreno-Arribas MV, Bartolome B., Cranberry polyphenols and prevention against urinary tract infections: relevant considerations, Molecules, 25, 15, (2020); Gumus D, Yu…	O. Güven; Kırklareli University Medical School, Kırklareli Training and Research Hospital, Department of Emergency, Kırklareli, Turkey; email: ersinoya@yahoo.com	Associacao Medica Brasileira	Rev. Assoc. Med. Bras.	Article	Final	All Open Access; Gold Open Access; Green Open Access	Scopus	2-s2.0-85180752220
Coenen I.; Elst L.V.; Spriet I.; Gijsen M.; Foulon V.; De Lepeleire J.; Latour K.; Cossey V.; Schuermans A.; Stroobants N.; Quintens C.	Coenen, Indira (58801024800); Elst, Lotte Vander (57720239800); Spriet, Isabel (15127963300); Gijsen, Matthias (57201904831); Foulon, Veerle (6507276170); De Lepeleire, Jan (6701327167); Latour, Katrien (36604690700); Cossey, Veerle (6602803405); Schuermans, Annette (6507612707); Stroobants, Nele (59212503600); Quintens, Charlotte (57197799525)	58801024800; 57720239800; 15127963300; 57201904831; 6507276170; 6701327167; 36604690700; 6602803405; 6507612707; 59212503600; 57197799525	Check of APpropriaTeness of Antimicrobial therapy In Nursing homes (CAPTAIN):a point prevalence study in Belgium	2024	JAC-Antimicrobial Resistance	6	4	dlae101				0	10.1093/jacamr/dlae101	https://www.scopus.com/inward/record.uri?eid=2-s2.0-85198120086&doi=10.1093%2fjacamr%2fdlae101&partnerID=40&md5=a9096c1f63269e999099b4c594fc8cc5	KU Leuven, Department of Pharmaceutical and Pharmacological Sciences, Leuven, Belgium; University Hospitals Leuven, Pharmacy Department, Leuven, Belgium; KU Leuven, Department of Public Health and Primary Care, Leuven, Belgium; Sciensano, Department of Epidemiology and Public Health, Brussels, Belgium; University Hospitals Leuven, Department of Infection Control and Epidemiology, Leuven, Belgium	Coenen I., KU Leuven, Department of Pharmaceutical and Pharmacological Sciences, Leuven, Belgium; Elst L.V., University Hospitals Leuven, Pharmacy Department, Leuven, Belgium; Spriet I., KU Leuven, Department of Pharmaceutical and Pharmacological Sciences, Leuven, Belgium, University Hospitals Leuven, Pharmacy Department, Leuven, Belgium; Gijsen M., KU Leuven, Department of Pharmaceutical and Pha…	Objectives: The overall prevalence of antimicrobial therapy (AMT) in nursing homes is well described. However, less is known about the appropriateness of AMT in nursing home residents. Therefore, the Check of APpropriaTeness of antimicrobial therapy in nursing homes (CAPTAIN) study aimed to assess both prevalence and appropriateness of AMT in Belgian nursing homes. Methods: In a prospective, obse…		bacterial extract; ciprofloxacin; clozapine; cotrimoxazole; cranberry extract; Escherichia coli extract; escitalopram; estriol; flucloxacillin; rasagiline; trimethoprim; unclassified drug; aged; antimicrobial therapy; Article; Belgian; Belgium; cellulitis; clinical practice guideline; consensus; controlled study; coughing; dietary supplement; disease severity; erysipelas; Escherichia coli; female…	Belgian national government; Research Foundation Flanders, (98649)	Eze N, Cecchini M, Oliveira Hashiguchi T., Antimicrobial Resistance in Long-term Care Facilities, (2022); Murray CJ, Ikuta KS, Sharara F, Et al., Global burden of bacterial antimicrobial resistance in 2019: a systematic analysis, Lancet, 399, pp. 629-655, (2022); Butler MS, Henderson IR, Capon RJ, Et al., Antibiotics in the clinical pipeline as of December 2022, J Antibiot (Tokyo), 76, pp. 431-47…	I. Coenen; KU Leuven, Department of Pharmaceutical and Pharmacological Sciences, Leuven, Belgium; email: indira.coenen@kuleuven.be	Oxford University Press	JAC-Antimicr. Res.	Article	Final	All Open Access; Gold Open Access	Scopus	2-s2.0-85198120086
Rondanelli M.; Mansueto F.; Gasparri C.; Solerte S.B.; Misiano P.; Perna S.	Rondanelli, Mariangela (7003346577); Mansueto, Francesca (57383573500); Gasparri, Clara (57210021949); Solerte, Sebastiano Bruno (7006582744); Misiano, Paola (6506952382); Perna, Simone (57202419601)	7003346577; 57383573500; 57210021949; 7006582744; 6506952382; 57202419601	Supplementation with Highly Standardized Cranberry Extract Phytosome Achieved the Modulation of Urinary Tract Infection Episodes in Diabetic Postmenopausal Women Taking SGLT-2 Inhibitors: A RCT Study	2024	Nutrients	16	13	2113				0	10.3390/nu16132113	https://www.scopus.com/inward/record.uri?eid=2-s2.0-85198365365&doi=10.3390%2fnu16132113&partnerID=40&md5=ef9615595f2e03b9d919aebe953994ac	Department of Public Health, Experimental and Forensic Medicine, University of Pavia, Pavia, 27100, Italy; Endocrinology and Nutrition Unit, Azienda di Servizi alla Persona ‘‘Istituto Santa Margherita’’, University of Pavia, Pavia, 27100, Italy; Department of Internal Medicine, UOC Geriatrics and Diabetology, University of Pavia, Pavia, 27100, Italy; Department of Pharmacological and Biomolecular…	Rondanelli M., Department of Public Health, Experimental and Forensic Medicine, University of Pavia, Pavia, 27100, Italy; Mansueto F., Endocrinology and Nutrition Unit, Azienda di Servizi alla Persona ‘‘Istituto Santa Margherita’’, University of Pavia, Pavia, 27100, Italy; Gasparri C., Endocrinology and Nutrition Unit, Azienda di Servizi alla Persona ‘‘Istituto Santa Margherita’’, University of P…	Urinary tract infections (UTIs) are the most common bacterial infections in postmenopausal women, and women with diabetes are possibly at a higher risk. The aim of this study is to evaluate the potential benefit on the prevention of UTI episodes, assessed by urinalysis and urine culture (primary outcome) after two, four and six months, of daily oral dietary supplement (120 mg highly standardized …	highly standardized cranberry extract; highly standardized cranberry extract phytosome; menopause; sodium glucose co-transporter 2 (SGLT2) inhibitors	Aged; Diabetes Mellitus, Type 2; Dietary Supplements; Double-Blind Method; Female; Humans; Plant Extracts; Postmenopause; Sodium-Glucose Transporter 2 Inhibitors; Urinary Tract Infections; Vaccinium macrocarpon; cranberry extract; glucose; glycated hemoglobin; phytosome; placebo; sodium; sodium glucose cotransporter 2 inhibitor; plant extract; sodium glucose cotransporter 2 inhibitor; adult; Arti…		Relazione al Parlamento 2021 sul Diabete Mellito. Stato delle Conoscenze e Delle Nuove Acquisizioni in Tema di Diabete Mellito 2021; Sun H., Saeedi P., Karuranga S., Pinkepank M., Ogurtsova K., Duncan B.B., Stein C., Basit A., Chan J.C., Mbanya J.C., Et al., IDF Diabetes Atlas: Global, regional and country-level diabetes prevalence estimates for 2021 and projections for 2045, Diabetes Res. Clin. …	C. Gasparri; Endocrinology and Nutrition Unit, Azienda di Servizi alla Persona ‘‘Istituto Santa Margherita’’, University of Pavia, Pavia, 27100, Italy; email: clara.gasparri01@universitadipavia.it	Multidisciplinary Digital Publishing Institute (MDPI)	Nutrients	Article	Final	All Open Access; Gold Open Access	Scopus	2-s2.0-85198365365
Frimodt-Møller N.	Frimodt-Møller, Niels (7006268015)	7006268015	Tranebær og recidiverende urinvejsinfektioner	2023	Ugeskrift for laeger	185	36					0		https://www.scopus.com/inward/record.uri?eid=2-s2.0-85174640440&partnerID=40&md5=3b92515e63f9f25fd10b99cd8051289b	Afdeling for Klinisk Mikrobiologi	Frimodt-Møller N., Afdeling for Klinisk Mikrobiologi	[No abstract available]		Humans; Urinary Tract Infections; Vaccinium macrocarpon; cranberry; human; urinary tract infection					Ugeskr Laeger	Article	Final		Scopus	2-s2.0-85174640440
Slesarevskaya M.N.; Kuzmin I.V.; Kraeva L.A.; Smirnova E.V.; Lisitsa D.A.	Slesarevskaya, M.N. (57196117211); Kuzmin, I.V. (57226394467); Kraeva, L.A. (23473821900); Smirnova, E.V. (59304911500); Lisitsa, D.A. (59304463200)	57196117211; 57226394467; 23473821900; 59304911500; 59304463200	THE USE OF THE COMBINED DRUG «UROLIFE-NEXT» FOR RECURRENT LOWER URINARY TRACT INFECTIONS: CLINICAL AND MICROBIOLOGICAL ASPECTS	2024	Urologiia	2024	3		39	49	10	0	10.18565/urology.2024.3.39-49	https://www.scopus.com/inward/record.uri?eid=2-s2.0-85202583792&doi=10.18565%2furology.2024.3.39-49&partnerID=40&md5=e73fad4d7b77411e448892523ffcb94b	FGBOU VO Pavlov First Saint Petersburg State Medical University of the Ministry of Health of Russia, Saint Petersburg, Russian Federation; St. Petersburg Pasteur Institute of Epidemiology and Microbiology, Saint Petersburg, Russian Federation; Military Medical Academy named after S.M. Kirov, Saint Petersburg, Russian Federation; Center for Hygiene and Epidemiology in the City of St. Petersburg, S…	Slesarevskaya M.N., FGBOU VO Pavlov First Saint Petersburg State Medical University of the Ministry of Health of Russia, Saint Petersburg, Russian Federation; Kuzmin I.V., FGBOU VO Pavlov First Saint Petersburg State Medical University of the Ministry of Health of Russia, Saint Petersburg, Russian Federation; Kraeva L.A., St. Petersburg Pasteur Institute of Epidemiology and Microbiology, Saint Pe…	Background. Improving the efficiency of treatment and prevention of recurrent lower urinary tract infection (LUTI) is an important problem in modern urology. A significant role is given to the non-antibiotic measures. Aim. To evaluate the clinical and microbiological efficiency of the drug Urolife-Next in patients with recurrent UTI. Materials and methods. A total of 70 women with recurrent UTI a…	adhesion index; D-mannose; recurrent cystitis; urinary tract infection; Urolife-Next			Ozturk R., Murt A., Epidemiology of urological infections: a global burden, World J Urol, 38, 11, pp. 2669-2679, (2020); Rafalsky V.V., Moiseeva E.M., Epidemiology of uncomplicated outpatient urinary tract infections in the Russian Federation, Urology Herald, 6, 2, pp. 30-37, (2018); Murray B.O., Flores C., Williams C., Flusberg D.A, Marr E.E., Et al., Recurrent Urinary Tract Infection: A Mystery…	M.N. Slesarevskaya; Center of Urology in Scientific and Research Institute for Surgery and Emergency Medicine of FGBOU VO Pavlov First Saint Petersburg State Medical University of the Ministry of Health of Russia, Saint Petersburg, Russian Federation; email: mns-1971@yandex.ru	Bionika Media Ltd.	Urologiia	Article	Final		Scopus	2-s2.0-85202583792
Williams G.; Hahn D.; Stephens J.H.; Craig J.C.; Hodson E.M.	Williams, Gabrielle (56431427700); Hahn, Deirdre (56604679100); Stephens, Jacqueline H (57222523979); Craig, Jonathan C (7401926037); Hodson, Elisabeth M (7007145762)	56431427700; 56604679100; 57222523979; 7401926037; 7007145762	Cranberries for preventing urinary tract infections	2023	Cochrane Database of Systematic Reviews	2023	4	CD001321				47	10.1002/14651858.CD001321.pub6	https://www.scopus.com/inward/record.uri?eid=2-s2.0-85152699887&doi=10.1002%2f14651858.CD001321.pub6&partnerID=40&md5=de00c30190687e4bd215cb0d4fbe0c05	Centre for Kidney Research, The Children's Hospital at Westmead, Westmead, Australia; Department of Nephrology, The Children's Hospital at Westmead, Westmead, Australia; College of Medicine and Public Health, Flinders University, Adelaide, Australia; Cochrane Kidney and Transplant, Centre for Kidney Research, The Children's Hospital at Westmead, Westmead, Australia; Sydney School of Public Health…	Williams G., Centre for Kidney Research, The Children's Hospital at Westmead, Westmead, Australia; Hahn D., Department of Nephrology, The Children's Hospital at Westmead, Westmead, Australia; Stephens J.H., College of Medicine and Public Health, Flinders University, Adelaide, Australia; Craig J.C., College of Medicine and Public Health, Flinders University, Adelaide, Australia, Cochrane Kidney an…	Background: Cranberries contain proanthocyanidins (PACs), which inhibit the adherence of p-fimbriated Escherichia coli to the urothelial cells lining the bladder. Cranberry products have been used widely for several decades to prevent urinary tract infections (UTIs). This is the fifth update of a review first published in 1998 and updated in 2003, 2004, 2008, and 2012. Objectives: To assess the e…		Adult; Aged; Anti-Bacterial Agents; Child; Female; Humans; Kidney; Male; Phytotherapy; Plant Extracts; Urinary Tract Infections; Vaccinium macrocarpon; antibiotic agent; herbaceous agent; placebo; probiotic agent; antiinfective agent; plant extract; Article; colony forming unit; cranberry; cranberry juice; data analysis; death; drug megadose; gastrointestinal symptom; human; infection prevention;…	Dr Lara Mihaljevic; National Centre for Complementary and Alternative Medicine and Clinical and Translational Science Award, (ULI RR024139); Nutra Canada; Ocean Spray Cranberries, Inc; Pendleton Pediatric Infectious Disease Research Laboratory; Spinal Cord Research Foundation; National Center for Research Resources, NCRR; Paralyzed Veterans of America, PVA; Ministère de l'Agriculture, des Pêcheri…	Afshar K., Stothers L., Scott H., MacNeily A.E., Cranberry juice for the prevention of pediatric urinary tract infection: a randomized controlled trial, Journal of Urology, 188, 4, pp. 1584-1587, (2012); Avorn J., Monane M., Gurwitz J., Glynn R., Reduction of bacteriuria and pyuria with cranberry beverage: a randomized trial [abstract], Journal of the American Geriatrics Society, 41, 10, (1993); …	E.M. Hodson; Cochrane Kidney and Transplant, Centre for Kidney Research, The Children's Hospital at Westmead, Westmead, Australia; email: emhodson@exemail.com.au	John Wiley and Sons Ltd	Cochrane Database Syst. Rev.	Article	Final	All Open Access; Green Open Access	Scopus	2-s2.0-85152699887
Gaitonde S.; Kuprasertkul A.; Christie A.L.; Alhalabi F.; Crivelli J.J.; Zimmern P.E.	Gaitonde, Shivani (57203687451); Kuprasertkul, Amy (57208569615); Christie, Alana L. (55552322100); Alhalabi, Feras (55334757100); Crivelli, Joseph J. (55502825600); Zimmern, Philippe E. (35597678500)	57203687451; 57208569615; 55552322100; 55334757100; 55502825600; 35597678500	Comparing costs associated with management of antibiotic-recalcitrant recurrent urinary tract infections for one year pre- and post-electrofulguration	2024	Neurourology and Urodynamics							0	10.1002/nau.25545	https://www.scopus.com/inward/record.uri?eid=2-s2.0-85198068771&doi=10.1002%2fnau.25545&partnerID=40&md5=5cd495fcb22cb3eaedae37b9f83e1be2	Department of Urology, University of Texas Southwestern Medical Center, Dallas, TX, United States; Division of Urologic Surgery, Washington University School of Medicine, St. Louis, MO, United States; Simmons Comprehensive Cancer Center Biostatistics, Southwestern Medical Center, University of Texas, Dallas, TX, United States; Department of Urology, The University of Alabama at Birmingham, Birmin…	Gaitonde S., Department of Urology, University of Texas Southwestern Medical Center, Dallas, TX, United States; Kuprasertkul A., Division of Urologic Surgery, Washington University School of Medicine, St. Louis, MO, United States; Christie A.L., Simmons Comprehensive Cancer Center Biostatistics, Southwestern Medical Center, University of Texas, Dallas, TX, United States; Alhalabi F., Department o…	Introduction: To quantify and compare recurrent urinary tract infection costs between 1 year before and 1 year after electrofulguration. Methods: Following IRB approval, a well-characterized cohort of non-neurogenic women with >3 symptomatic urinary tract infections (UTIs)/year, a negative upper and lower urinary tract evaluation, and inflammatory bladder lesions (cystitis) on office cystoscopy w…	cost analysis; fulguration; recurrent urinary tract infections; time-driven activity-based cost			Malik R.D., Wu Y., Zimmern P.E., Definition of recurrent urinary tract infections in women: which one to adopt?, Female Pelvic Med Reconstr Surg, 24, 6, pp. 424-429, (2018); Anger J., Lee U., Ackerman A.L., Et al., Recurrent uncomplicated urinary tract infections in women: AUA/CUA/SUFU guideline, J Urol, 202, 2, pp. 282-289, (2019); De Nisco N.J., Neugent M., Mull J., Et al., Direct detection of …	P.E. Zimmern; Department of Urology, University of Texas Southwestern Medical Center, Dallas, 5323 Harry Hines Blvd, 75390-9110, United States; email: Philippe.Zimmern@UTSouthwestern.edu	John Wiley and Sons Inc	Neurourol. Urodyn.	Article	Article in press		Scopus	2-s2.0-85198068771
Ingram A.; Yudovich M.; Payne N.; Bellows F.; Posid T.	Ingram, Amanda (57248865400); Yudovich, Max (57190004121); Payne, Nicolette (57205347984); Bellows, Fara (57248751900); Posid, Tasha (56819044300)	57248865400; 57190004121; 57205347984; 57248751900; 56819044300	Knowledge is Key: Viewpoints of New Recurrent Urinary Tract Infections Guidelines	2021	Urology	158			45	51	6	1	10.1016/j.urology.2021.08.035	https://www.scopus.com/inward/record.uri?eid=2-s2.0-85116373607&doi=10.1016%2fj.urology.2021.08.035&partnerID=40&md5=6528293db075c7ee848b0961fd38485a	Department of Urology, The Ohio State University Wexner Medical Center, Columbus, OH, United States	Ingram A., Department of Urology, The Ohio State University Wexner Medical Center, Columbus, OH, United States; Yudovich M., Department of Urology, The Ohio State University Wexner Medical Center, Columbus, OH, United States; Payne N., Department of Urology, The Ohio State University Wexner Medical Center, Columbus, OH, United States; Bellows F., Department of Urology, The Ohio State University W…	Objective: To evaluate management patterns, measure familiarity with the new guidelines, and gauge the level of education and confidence in treating rUTIs according to recent guidelines, specifically in the context of trainee education. Recurrent urinary tract infections (rUTI) are a common urologic complaint and a heavy burden on the healthcare system. Until recently, the AUA did not have a guid…		Health Knowledge, Attitudes, Practice; Humans; Practice Guidelines as Topic; Prospective Studies; Recurrence; Urinary Tract Infections; Urology; antibiotic prophylaxis; antibiotic resistance; Article; bacteriuria; clinical practice; cranberry juice; demography; disease burden; ethnicity; health care system; health education; human; knowledge; medical education; medical student; postmenopause; pra…	National Center for Advancing Translational Sciences, NCATS, (UL1TR002733); Center for Clinical and Translational Science, University of Illinois at Chicago, CCTS, UIC	Foxman B., Urinary tract infection syndromes: occurrence, recurrence, bacteriology, risk factors, and disease burden, Infect Dis Clin North Am, 28, pp. 1-13, (2014); Geerlings S.E., Clinical presentations and epidemiology of urinary tract infections, Microbiol Spectr, 4, (2016); Gupta K., Trautner B.W., Diagnosis and management of recurrent urinary tract infections in non-pregnant women, BMJ, 346…	T. Posid; Department of Urology, The Ohio State University Wexner Medical Center, Columbus, 915 Olentangy River Rd., Suite 3100, 43212, United States; email: Tasha.Posid@osumc.edu; A. Ingram; Department of Urology, The Ohio State University Wexner Medical Center, Columbus, 915 Olentangy River Rd., Suite 3100, 43212, United States; email: Amanda.ingram2@osumc.edu	Elsevier Inc.	Urology	Article	Final		Scopus	2-s2.0-85116373607
Thibault M.D.; Milen A.; Burns L.; Tilea A.; Piehl K.; Morgan D.	Thibault, Mary Duarte (57223908245); Milen, Allison (57188562386); Burns, Luke (57193523340); Tilea, Anca (35799165800); Piehl, Kenneth (56144612500); Morgan, Daniel (7403985814)	57223908245; 57188562386; 57193523340; 35799165800; 56144612500; 7403985814	Reduction in Rates of Symptomatic Urinary Tract Infection After Pelvic Reconstructive Surgery: A Quality Improvement Analysis	2022	Urogynecology	28	11		763	769	6	1	10.1097/SPV.0000000000001242	https://www.scopus.com/inward/record.uri?eid=2-s2.0-85161002251&doi=10.1097%2fSPV.0000000000001242&partnerID=40&md5=55df52bb912a340f689b8e60a2835999	Department of Obstetrics and Gynecology, University of Michigan, United States; University of Michigan Medical School, Ann Arbor, MI, United States	Thibault M.D., Department of Obstetrics and Gynecology, University of Michigan, United States; Milen A., University of Michigan Medical School, Ann Arbor, MI, United States; Burns L., Department of Obstetrics and Gynecology, University of Michigan, United States; Tilea A., Department of Obstetrics and Gynecology, University of Michigan, United States; Piehl K., Department of Obstetrics and Gyneco…	Importance Urinary tract infections contribute to high health care costs. Objective This study aimed to determine if a combination of interventions was successful at reducing the rate of postoperative symptomatic urinary tract infections (SUTIs) in a female pelvic medicine and reconstructive surgery (FPMRS) practice. Study Design Observational, retrospective quality improvement analysis looking a…				Shuman EK, Chenoweth CE., Urinary catheter-associated infections, Infect Dis Clin North Am, 32, 4, pp. 885-897, (2018); Hollenbeak CS, Schilling AL., The attributable cost of catheter-associated urinary tract infections in the United States: a systematic review, Am J Infect Control, 46, 7, pp. 751-757, (2018); Lake AG, McPencow AM, Dick-Biascoechea MA, Et al., Surgical site infection after hyster…	M.D. Thibault; Department of Obstetrics and Gynecology, University of Michigan, United States; email: mduartet@umich.edu	Wolters Kluwer Medknow Publications	Urogynaecol.	Article	Final		Scopus	2-s2.0-85161002251
Droste L.R.; Ratliff C.R.	Droste, Linda R. (37053587300); Ratliff, Catherine R. (7005558566)	37053587300; 7005558566	Characteristics of Urinary Tract Infections and the Use of Cranberry Products in Patients With Urinary Diversions: A Narrative Review	2024	Journal of Wound, Ostomy and Continence Nursing	51	3		206	211	5	0	10.1097/WON.0000000000001078	https://www.scopus.com/inward/record.uri?eid=2-s2.0-85195004685&doi=10.1097%2fWON.0000000000001078&partnerID=40&md5=4b04823ab1a27302639f6d39be026cc3	Department Of Surgery, Division Of Vascular & Endovascular Surgery, Uva Health, Charlottesville, VA, United States	Droste L.R.; Ratliff C.R., Department Of Surgery, Division Of Vascular & Endovascular Surgery, Uva Health, Charlottesville, VA, United States	PURPOSE: The aim of this narrative literature review was to summarize evidence regarding bacteriuria and urinary tract infections (UTIs) in patients living with a urinary diversion and the use of cranberry products for the prevention of these infections. METHODS: We searched for articles in the English language and available in full text to address the role of cranberry products in the management…	Cranberry; Cranberry juice; Cranberry supplements; Ileal conduit; Orthotopic neobladder; Urinary diversions; Urinary tract infections; Urostomy	Humans; Urinary Diversion; Urinary Tract Infections; Vaccinium macrocarpon; adverse event; cranberry; drug therapy; human; prevention and control; procedures; urinary diversion; urinary tract infection		Pulingam T., Parumasivam T., Gazzali A.M., Antimicrobial resistance: prevalence, economic burden, mechanisms of resistance and strategies to overcome, Eur J Pharm Sci, 170, (2022); Berndl F., Frerichmann J., Berndl T., Prevention and management of urinary tract infections after cystectomy, Curr Opin Urol, 33, 3, pp. 200-205, (2023); N'Dow J., Pearson J., Neal D., Mucus production after transposit…	C.R. Ratliff; Department Of Surgery, Division Of Vascular And Endovascular Surgery, Uva Health, Charlottesville, PO Box 800679, 22908, United States; email: crr9m@virginia.edu	Lippincott Williams and Wilkins	J. Wound Ostomy Continence Nurs.	Article	Final		Scopus	2-s2.0-85195004685
Kenee P.R.M.; Christie A.L.; Zimmern P.E.	Kenee, Parker R. M. (57315807300); Christie, Alana L. (55552322100); Zimmern, Philippe E. (35597678500)	57315807300; 55552322100; 35597678500	Cranberry Supplement, D-Mannose, and Other OTC Modalities for Prevention of Recurrent UTI in Women Post-Electrofulguration	2022	International Journal of Women's Health	14			643	653	10	1	10.2147/IJWH.S355469	https://www.scopus.com/inward/record.uri?eid=2-s2.0-85130189076&doi=10.2147%2fIJWH.S355469&partnerID=40&md5=7ab2c1b006ce4fde1317275c35b41831	Department of Urology, UT Southwestern Medical Center, Dallas, 75290-9110, TX, United States; Simmons Comprehensive Cancer Center Biostatistics, UT Southwestern Medical Center, Dallas, 75390-8852, TX, United States	Kenee P.R.M., Department of Urology, UT Southwestern Medical Center, Dallas, 75290-9110, TX, United States; Christie A.L., Simmons Comprehensive Cancer Center Biostatistics, UT Southwestern Medical Center, Dallas, 75390-8852, TX, United States; Zimmern P.E., Department of Urology, UT Southwestern Medical Center, Dallas, 75290-9110, TX, United States	Purpose: To assess patient reliance on various over-the-counter (OTC) modalities used for prevention of recurrent urinary tract infection (RUTI) after electrofulguration (EF). Patients and Methods: Following IRB approval, qualifying women were offered a short survey over the phone by a medical researcher to collect information about their use of various OTC modalities for prophylaxis of RUTI. Dat…	cranberry; D-mannose; menopausal women; recurrent UTI; UTI supplements	mannose; non prescription drug; phenazopyridine; probiotic agent; adult; aged; Article; body mass; cauterization; cider; cohort analysis; cranberry; cranberry juice; female; garlic; health care cost; human; infection prevention; major clinical study; menopause; middle aged; over the counter modality; prophylaxis; urinary tract infection; very elderly		Foxman B., Epidemiology of urinary tract infections: incidence, morbidity, and economic costs, Am J Med, 113, pp. 5s-13s, (2002); Malik RD, Wu YR, Zimmern PE., Definition of Recurrent Urinary Tract Infections in Women: which One to Adopt?, Female Pelvic Med Reconstr Surg, 24, 6, pp. 424-429, (2018); Ikaheimo R, Siitonen A, Heiskanen T, Et al., Recurrence of urinary tract infection in a primary ca…	P.E. Zimmern; Department of Urology, UT Southwestern Medical Center, Dallas, 5323 Harry Hines Blvd, 75390-9110, United States; email: Philippe.Zimmern@UTSouthwestern.edu	Dove Medical Press Ltd	Int. J. Womens Health	Article	Final	All Open Access; Gold Open Access	Scopus	2-s2.0-85130189076
Schmiemann G.; Kranz J.; Mandraka F.; Schubert S.; Wagenlehner F.; Gágyor I.	Schmiemann, Guido (18438276500); Kranz, Jennifer (55291761400); Mandraka, Falitsa (8612311700); Schubert, Sören (7103116283); Wagenlehner, Florian (7003962340); Gágyor, Ildikó (16836024100)	18438276500; 55291761400; 8612311700; 7103116283; 7003962340; 16836024100	The Diagnosis, Treatment, and Prevention of Recurrent Urinary Tract Infection	2024	Deutsches Arzteblatt International	121	11		373	382	9	0	10.3238/arztebl.m2024.0068	https://www.scopus.com/inward/record.uri?eid=2-s2.0-85199136096&doi=10.3238%2farztebl.m2024.0068&partnerID=40&md5=23a2d30babd5520e9c4724e2c30538f6	Institute of Public Health and Nursing Research, Department for Health Services Research, University of Bremen, Germany; Clinic of Urology and Pediatric Urology, University Hospital Aachen, Germany; University Hospital, Department of Urology, University Hospital of Halle, Saale, Germany; Laboratory Dr. Wisplinghoff, ABS-Expert (DGI), Köln, Germany; Max von Pettenkofer-Institute, Hospital Hygiene,…	Schmiemann G., Institute of Public Health and Nursing Research, Department for Health Services Research, University of Bremen, Germany; Kranz J., Clinic of Urology and Pediatric Urology, University Hospital Aachen, Germany, University Hospital, Department of Urology, University Hospital of Halle, Saale, Germany; Mandraka F., Laboratory Dr. Wisplinghoff, ABS-Expert (DGI), Köln, Germany; Schubert S…	Background: Urinary tract infection has a one-year prevalence of 11% in women and ranges among the most common reasons for consulting a primary care physician and for receiving a prescription for antibiotics. In the case of recurrent urinary tract infection (rUTI), there are questions about the further work-up, treatment, and preventive measures. Methods: The systematic literature search performe…		Anti-Bacterial Agents; Female; Germany; Humans; Male; Recurrence; Urinary Tract Infections; cefpodoxime; chondroitin sulfate; ciprofloxacin; cotrimoxazole; estrogen; fosfomycin; hyaluronic acid; immunostimulating agent; levofloxacin; mannose; methenamine hippurate; nitrofurantoin; nitroxoline; norfloxacin; ofloxacin; om 89; trimethoprim; trometamol; urovaxom; antiinfective agent; antibiotic resis…	Klosterfrau; AWMF	Naber KG, Tiran-Saucedo J, Wagenlehner FME, RECAP group: Psychosocial burden of recurrent uncomplicated urinary tract infections, GMS Infect Dis, 10, (2022); Kranz J, Schmidt S, Lebert C, Schneidewind L, Schmiemann G, Wagenlehner F, Clinical practice guideline: uncomplicated bacterial community-acquired urinary tract infection in adults—epidemiology, diagnosis, treatment, and prevention, Dtsch Ar…	G. Schmiemann; Institut für Public Health und Pflegeforschung Abteilung für Versorgungsforschung, Department for Health Services Research Universität, Bremen, Bremen Grazer Str. 4, 28359, Germany; email: schmiemann@uni-bremen.de	Deutscher Arzte-Verlag GmbH	Dtsch. Arztebl. Inter.	Article	Final		Scopus	2-s2.0-85199136096
Jerkovic I.; Bukic J.; Leskur D.; Seselja Perisin A.; Rusic D.; Bozic J.; Zuvela T.; Vuko S.; Vukovic J.; Modun D.	Jerkovic, Ivan (56694361600); Bukic, Josipa (57201489528); Leskur, Dario (57201494416); Seselja Perisin, Ana (56398495600); Rusic, Doris (56676134100); Bozic, Josko (57190161916); Zuvela, Tomislav (57409126600); Vuko, Sara (58872092300); Vukovic, Jonatan (14326119500); Modun, Darko (8518783900)	56694361600; 57201489528; 57201494416; 56398495600; 56676134100; 57190161916; 57409126600; 58872092300; 14326119500; 8518783900	Young Women’s Attitudes and Behaviors in Treatment and Prevention of UTIs: Are Biomedical Students at an Advantage?	2023	Antibiotics	12	7	1107				1	10.3390/antibiotics12071107	https://www.scopus.com/inward/record.uri?eid=2-s2.0-85184496705&doi=10.3390%2fantibiotics12071107&partnerID=40&md5=07c15afef1ea331245ade44ef7b1cd74	Department of Internal Medicine, University Hospital of Split, Spinciceva 1, Split, 21000, Croatia; Department of Pharmacy, University of Split School of Medicine, Soltanska 2, Split, 21000, Croatia; Department of Pathophysiology, University of Split School of Medicine, Soltanska 2, Split, 21000, Croatia	Jerkovic I., Department of Internal Medicine, University Hospital of Split, Spinciceva 1, Split, 21000, Croatia; Bukic J., Department of Pharmacy, University of Split School of Medicine, Soltanska 2, Split, 21000, Croatia; Leskur D., Department of Pharmacy, University of Split School of Medicine, Soltanska 2, Split, 21000, Croatia; Seselja Perisin A., Department of Pharmacy, University of Split S…	We wanted to investigate whether students who study within biomedical fields (i.e., medicine, pharmacy science) differ from those whose studies are not connected to the biomedical field in terms of their attitudes and behaviors related to urinary tract infections (UTIs). This was a cross-sectional survey-based study conducted among 392 female students, of whom 243 attended a biomedical school and…	prevention; treatment; UTIs; women	antibiotic agent; ascorbic acid; cotrimoxazole; mannose; nitrofurantoin; norfloxacin; probiotic agent; adult; antibiotic resistance; Arctostaphylos uva-ursi; Article; attitude; behavior; bioscience education; chill; cranberry; cross-sectional study; dietary supplement; female; fever; fluid intake; general practitioner; herbal medicine; hormonal contraception; human; Internet; Likert scale; low ba…		Kikuchi J.Y., Banaag A., Koehlmoos T.P., Antibiotic Prescribing Patterns and Guideline Concordance for Uncomplicated Urinary Tract Infections Among Adult Women in the US Military Health System, JAMA Netw. Open, 5, (2022); Cox S., Lo-A-Foe K., van Hoof M., Dinant G.J., Oudhuis G., Savelkoul P., Cals J., de Bont E., Physician-Targeted Interventions in Antibiotic Prescribing for Urinary Tract Infect…	D. Rusic; Department of Pharmacy, University of Split School of Medicine, Split, Soltanska 2, 21000, Croatia; email: drusic@mefst.hr	Multidisciplinary Digital Publishing Institute (MDPI)	Antibiotics	Article	Final	All Open Access; Gold Open Access	Scopus	2-s2.0-85184496705
Buryak D.; Korbut I.	Buryak, D. (57200619177); Korbut, I. (58039299000)	57200619177; 58039299000	Optimization of Asymptomatic Bacteriuria Treatment in Pregnant Patients	2022	Reproductive Health Eastern Europe	12	6		605	613	8	1		https://www.scopus.com/inward/record.uri?eid=2-s2.0-85145408791&partnerID=40&md5=7234a3e58ee0c6f5ea6d4bf0e96cf98b	Belarusian Medical Academy of Postgraduate Education, Minsk, Belarus; Gomel State Medical University, Gomel, Belarus	Buryak D., Belarusian Medical Academy of Postgraduate Education, Minsk, Belarus; Korbut I., Gomel State Medical University, Gomel, Belarus	Asymptomatic bacteriuria is a common condition during pregnancy with the prevalence of 2–10%. Risk factors of asymptomatic bacteriuria in pregnancy include diabetes mellitus, recurrent vaginal infections, age, parity, previous history of urinary tract infections. If no appropriate treatment is prescribed, bacteriuria may result in serious complications, such as lower urinary tract infections or p…	antibacterial therapy; asymptomatic bacteriuria; cranberry extract; pregnancy; recurrence risk			Delzell J.E., Lefevre M.L., Urinary tract infections during pregnancy, Am Fam Physician, 61, 3, pp. 713-721, (2000); Glaser A.P., Schaeffer A.J., Urinary tract infection and bacteriuria in pregnancy, The Urologic Clinics of North America, 42, 4, pp. 547-560, (2015); Greve V.H., Greve T., Helmig R.B., Bacteriuria in Pregnancy in a Danish Contemporary Cohort of Women, Infect Dis Obstet Gynecol, 202…	D. Buryak; Belarusian Medical Academy of Postgraduate Education, Minsk, Belarus; email: dburyak@mail.ru	Professionalnye Izdaniya	Reprod. Health. East. Eur.	Article	Final		Scopus	2-s2.0-85145408791
Caglioti C.; Iannitti R.; Ceccarelli G.; Selan L.; Artini M.; Papa R.; Malvasi A.; Gentile R.; Del Bianco D.; Apone F.; Angelini P.; Palazzetti F.; Fioretti B.	Caglioti, Concetta (37074044700); Iannitti, Rossana (26656716500); Ceccarelli, Giada (57224931574); Selan, Laura (6601895184); Artini, Marco (6701461357); Papa, Rosanna (12776264100); Malvasi, Antonio (15045047100); Gentile, Rosaria (58137483900); Del Bianco, Diletta (58412585000); Apone, Florinda (58411050800); Angelini, Paola (8700374500); Palazzetti, Federico (23393263300); Fioretti, Bernard (…	37074044700; 26656716500; 57224931574; 6601895184; 6701461357; 12776264100; 15045047100; 58137483900; 58412585000; 58411050800; 8700374500; 23393263300; 6603208543	Cranberry/Chondroitin Sulfate Co-precipitate as a New Method for Controlling Urinary Tract Infections	2023	Antibiotics	12	6	1053				2	10.3390/antibiotics12061053	https://www.scopus.com/inward/record.uri?eid=2-s2.0-85163713046&doi=10.3390%2fantibiotics12061053&partnerID=40&md5=813eff47a1879e883de05dafe2df1ca0	Department of Chemistry, Biology and Biotechnologies, University of Perugia, Via Elce di Sotto 8, Perugia, 06132, Italy; Department of Medicine and Surgery, Perugia Medical School, University of Perugia, Piazza Lucio Severi 1, Perugia, 06132, Italy; SR Farmaceutici S.p., Avia dei Pioppi 2, Bastia Umbra, 06083, Italy; Department of Public Health and Infectious Diseases, Sapienza University, Piazza…	Caglioti C., Department of Chemistry, Biology and Biotechnologies, University of Perugia, Via Elce di Sotto 8, Perugia, 06132, Italy, Department of Medicine and Surgery, Perugia Medical School, University of Perugia, Piazza Lucio Severi 1, Perugia, 06132, Italy; Iannitti R., SR Farmaceutici S.p., Avia dei Pioppi 2, Bastia Umbra, 06083, Italy; Ceccarelli G., SR Farmaceutici S.p., Avia dei Pioppi 2…	Urinary tract infections (UTI), which are among the most frequent cases of infectious diseases, mainly affect women. The most common treatment approach involves the use of antibiotics, although this solution is not always the most suitable, mainly because of the resistance that bacterial strains develop. Proanthocyanidins are a class of polyphenols, abundantly contained in cranberry extracts, whi…	bacterial biofilm; chondroitin sulfate; cranberry; hyaluronic acid; mucosal protector; N-acetylcysteine; physical barrier; urinary tract infections	acetylcysteine; amoxicillin; ampicillin; aztreonam; ceftriaxone; chondroitin sulfate; cranberry extract; hyaluronic acid; imipenem; antibiofilm activity; antibiotic resistance; antibiotic sensitivity; Article; bacterial growth; bacterial strain; biofilm; cranberry; cross linking; Escherichia coli; experimental design; microscopy; nonhuman; precipitation; spectrophotometry; transepithelial resista…		Flores-Mireles A.L., Walker J.N., Caparon M., Hultgren S.J., Urinary tract infections: Epidemiology, mechanisms of infection and treatment options, Nat. Rev. Microbiol, 13, pp. 269-284, (2015); Foxman B., Urinary Tract Infection Syndromes: Occurrence, recurrence, bacteriology, risk factors, and disease burden, Infect. Dis. Clin. North. Am, 28, pp. 1-13, (2014); Guglietta A., Recurrent urinary tra…	B. Fioretti; Department of Chemistry, Biology and Biotechnologies, University of Perugia, Perugia, Via Elce di Sotto 8, 06132, Italy; email: bernard.fioretti@unipg.it	MDPI	Antibiotics	Article	Final	All Open Access; Gold Open Access	Scopus	2-s2.0-85163713046
Badiger A.S.; Maruthi K.R.; Bajpe S.N.; Ramu R.; Jayadev K.	Badiger, Abhijeeth S. (57327627800); Maruthi, K.R. (6506000719); Bajpe, Shrisha Naik (57191970655); Ramu, Ramith (56374665500); Jayadev, K. (6505758739)	57327627800; 6506000719; 57191970655; 56374665500; 6505758739	Comparative Docking Studies of Potential Candidates from Kokum and Cranberry as Anti-Adhesins Against UTI	2023	Biomedical and Pharmacology Journal	16	1		595	604	9	0	10.13005/bpj/2642	https://www.scopus.com/inward/record.uri?eid=2-s2.0-85152730705&doi=10.13005%2fbpj%2f2642&partnerID=40&md5=01006f4efecc5f87514a7efdbfaa93f4	Department of Biotechnology, Sri Dharmasthala Manjunatheshwara College (Autonomous), Karnataka, Ujire, 574240, India; Department of PG studies in Biotechnology, Alva’s College, Karnataka, Moodbidri, 574227, India; Department of Biotechnology and Bioinformatics, JSS Academy of Higher Education and Research, Karnataka, Mysuru, 570015, India	Badiger A.S., Department of Biotechnology, Sri Dharmasthala Manjunatheshwara College (Autonomous), Karnataka, Ujire, 574240, India, Department of PG studies in Biotechnology, Alva’s College, Karnataka, Moodbidri, 574227, India; Maruthi K.R., Department of Biotechnology, Sri Dharmasthala Manjunatheshwara College (Autonomous), Karnataka, Ujire, 574240, India; Bajpe S.N., Department of Biotechnology…	Most frequently affecting women and those with diabetes, urinary tract infections (UTI) are a prevalent illness. Inappropriate management of the acute stage of the illness leads to pyelonephritis, which makes the condition chronic. Multiple medications are ineffective against the microorganisms that cause UTIs, due to multi-drug resistance. Escherichia coli fimbria contains the bacterial adhesin …	Anti-adhesin activity; Garcinia indica; Garcinol; kaempferol; Molecular Docking Simulation; Molecular Dynamics Simulation; Urinary Tract Infection; Vaccinia macrocarpon	adhesin; anthocyanin; benzophenone; kaempferol; antibacterial activity; Article; cranberry; epithelium cell; Escherichia coli; fruit; Garcinia; human; infectious agent; Karnataka; Kerala; metabolic fingerprinting; microorganism; molecular docking; multidrug resistance; nonhuman; physical chemistry; syrup; urinary tract infection		Sabir R, Butt A, Baqa K, Shiraz A, Aziz N., Frequency and risk factors of UTI and susceptibility pattern of uropathogen and impact of glycaemia control among diabetic patients, Prof Med J, 27, 12, pp. 2628-2636, (2020); Klein RD, Hultgren SJ., Urinary tract infections: microbial pathogenesis, host–pathogen interactions and new treatment strategies, Nat Rev Microbiol, 18, 4, pp. 211-226, (2020); F…	K. Jayadev; Department of PG studies in Biotechnology, Alva’s College, Moodbidri, Karnataka, 574227, India; email: jayadev72@yahoo.com	Oriental Scientific Publishing Company	Biomed. Pharmacol. J.	Article	Final	All Open Access; Gold Open Access	Scopus	2-s2.0-85152730705
Konesan J.; Wang J.; Moore K.H.; Mansfield K.J.; Liu L.	Konesan, Jenane (57200635726); Wang, Jenny (58768711300); Moore, Kate H. (7403339598); Mansfield, Kylie J. (7007101097); Liu, Lu (55715770900)	57200635726; 58768711300; 7403339598; 7007101097; 55715770900	Cranberry, but not D-mannose and ibuprofen, prevents against uropathogenic Escherichia coli-induced cell damage and cell death in MDCK cells	2023	Frontiers in Microbiology	14		1319785				1	10.3389/fmicb.2023.1319785	https://www.scopus.com/inward/record.uri?eid=2-s2.0-85179923334&doi=10.3389%2ffmicb.2023.1319785&partnerID=40&md5=469ca65b7f8129fe9232b01b07b2a13a	School of Biomedical Sciences, UNSW Sydney, Sydney, NSW, Australia; St George Hospital, UNSW Sydney, Sydney, NSW, Australia; Graduate School of Medicine, University of Wollongong, Wollongong, NSW, Australia	Konesan J., School of Biomedical Sciences, UNSW Sydney, Sydney, NSW, Australia; Wang J., School of Biomedical Sciences, UNSW Sydney, Sydney, NSW, Australia; Moore K.H., St George Hospital, UNSW Sydney, Sydney, NSW, Australia; Mansfield K.J., Graduate School of Medicine, University of Wollongong, Wollongong, NSW, Australia; Liu L., School of Biomedical Sciences, UNSW Sydney, Sydney, NSW, Australia	Introduction: The main function of the urinary tract is to form an impermeable barrier against urinary solutes and bacteria. However, this barrier can be compromised by urinary tract infections, most commonly caused by uropathogenic Escherichia coli (UPEC). This can result in damage to the epithelial barrier, leading to decreased epithelial thickness, loss of tight junctions, loss of epithelial i…	cranberry; D-mannose; ibuprofen; MDCK; urinary tract infection; uropathogenic Escherichia coli	antibiotic agent; cranberry extract; demannose; ibuprofen; programmed death 1 ligand 1; reactive oxygen metabolite; tumor necrosis factor; alternative medicine; animal cell; antibiotic resistance; apoptosis; Article; bacterial growth; cell damage; cell death; cell proliferation; cell viability; controlled study; cranberry; electric resistance; epithelium cell; Escherichia coli; immune response; i…		Acharya P., Beckel J., Ruiz W.G., Wang E., Rojas R., Birder L., Et al., Distribution of the tight junction proteins zo-1, occludin, and claudin-4, −8, and-12 in bladder epithelium, Am. J. Physiol. Renal Physiol, 287, pp. F305-F318, (2004); Aguiniga L.M., Yaggie R.E., Schaeffer A.J., Klumpp D.J., Lipopolysaccharide Domains Modulate Urovirulence, Infect. Immun, 84, pp. 3131-3140, (2016); Al Rushood…	L. Liu; School of Biomedical Sciences, UNSW Sydney, Sydney, Australia; email: lu.liu@unsw.edu.au	Frontiers Media SA	Front. Microbiol.	Article	Final	All Open Access; Gold Open Access	Scopus	2-s2.0-85179923334
Yu C.-P.; Yang M.-S.; Hsu P.-W.; Lin S.-P.; Hou Y.-C.	Yu, Chung-Ping (16204429300); Yang, Meng-Syuan (57193128273); Hsu, Pei-Wen (55681799000); Lin, Shiuan-Pey (9434300100); Hou, Yu-Chi (7402198862)	16204429300; 57193128273; 55681799000; 9434300100; 7402198862	Bidirectional influences of cranberry on the pharmacokinetics and pharmacodynamics of warfarin with mechanism elucidation	2021	Nutrients	13	9	3219				6	10.3390/nu13093219	https://www.scopus.com/inward/record.uri?eid=2-s2.0-85114900373&doi=10.3390%2fnu13093219&partnerID=40&md5=22f65f3efbafd89b9831ede4d3310a9d	School of Pharmacy, College of Pharmacy, China Medical University, Taichung, 406040, Taiwan; Department of Pharmacy, China Medical University Hospital, Taichung, 40447, Taiwan; College of Medical and Health Science, Asia University, Taichung, 41354, Taiwan	Yu C.-P., School of Pharmacy, College of Pharmacy, China Medical University, Taichung, 406040, Taiwan, Department of Pharmacy, China Medical University Hospital, Taichung, 40447, Taiwan; Yang M.-S., School of Pharmacy, College of Pharmacy, China Medical University, Taichung, 406040, Taiwan; Hsu P.-W., School of Pharmacy, College of Pharmacy, China Medical University, Taichung, 406040, Taiwan; Lin…	Cranberry is a dietary supplement popularly used for the prophylaxis of urinary tract infection. Interestingly, cranberry–warfarin interactions in clinical reports have shown bidirectional outcomes. (±) Warfarin, a widely prescribed anticoagulant, but with a narrow therapeutic index, contains equal amounts of S-and R-warfarin, of which S-warfarin is more active. The aim of this study was to inves…	Breast cancer resistance protein; Cranberry; Cytochrome P450; Pharmacokinetics/pharmacodynamics; Supplement–drug interaction; Warfarin	Administration, Oral; Animals; ATP Binding Cassette Transporter, Subfamily G, Member 2; Cytochrome P-450 Enzyme System; Dogs; Food-Drug Interactions; Fruit and Vegetable Juices; Gene Expression Regulation; Humans; Madin Darby Canine Kidney Cells; Male; Neoplasm Proteins; Rats; Rats, Sprague-Dawley; Vaccinium macrocarpon; Warfarin; breast cancer resistance protein; cytochrome P450 1A2; cytochrome …	China Medical University Hospital, CMUH, (DMR-108-146); Ministry of Science and Technology, Taiwan, MOST, (108-2320-B-039-041-MY3); China Medical University, Taiwan, CMU, (CMU109-N-04)	Zhao S., Liu H., Gu L., American cranberries and health benefits—An evolving story of 25 years, J. Sci. Food Agric, 100, pp. 5111-5116, (2020); Smith T., Kawa K., Eckl V., Morton C., Stredney R., Herbal Supplement Sales in US Increase 8.5% in 2017, Topping $8 Billion. Strongest sales growth in more than 15 years bolstered by continued popularity of Ayurvedic herbs and new formulations of botanica…	S.-P. Lin; School of Pharmacy, College of Pharmacy, China Medical University, Taichung, 406040, Taiwan; email: splin@mail.cmu.edu.tw; Y.-C. Hou; School of Pharmacy, College of Pharmacy, China Medical University, Taichung, 406040, Taiwan; email: houyc@mail.cmu.edu.tw	MDPI	Nutrients	Article	Final	All Open Access; Gold Open Access; Green Open Access	Scopus	2-s2.0-85114900373
Howell A.B.; Dreyfus J.-F.; Chughtai B.	Howell, Amy B. (57207870336); Dreyfus, Jean-François (57222657101); Chughtai, Bilal (8684321600)	57207870336; 57222657101; 8684321600	Differences in Urinary Bacterial Anti-Adhesion Activity after Intake of Cranberry Dietary Supplements with Soluble versus Insoluble Proanthocyanidins	2022	Journal of Dietary Supplements	19	5		621	639	18	7	10.1080/19390211.2021.1908480	https://www.scopus.com/inward/record.uri?eid=2-s2.0-85103632602&doi=10.1080%2f19390211.2021.1908480&partnerID=40&md5=11f9628cc93ad2cda90a5496c370bb41	Marucci Center for Blueberry Cranberry Research and Extension, Rutgers, the State University of New Jersey, Chatsworth, NJ, United States; Consultant Methodology & Statistics (DRCL), France; Department of Urology, New York-Presbyterian Hospital/Weill Cornell, New York, NY, United States	Howell A.B., Marucci Center for Blueberry Cranberry Research and Extension, Rutgers, the State University of New Jersey, Chatsworth, NJ, United States; Dreyfus J.-F., Consultant Methodology & Statistics (DRCL), France; Chughtai B., Department of Urology, New York-Presbyterian Hospital/Weill Cornell, New York, NY, United States	A number of clinical trials support the use of standardized cranberry supplement products for prevention of urinary tract infections; however, products that are not well-characterized for sufficient levels of bioactive components may contribute to negative clinical outcomes. Cranberry supplements for consumer use are not regulated and can be formulated different ways using cranberry juice, pomace…	bacterial anti-adhesion; cranberry; dietary supplements; proanthocyanidins; urinary tract	Dietary Supplements; Escherichia coli; Fruit; Plant Extracts; Proanthocyanidins; Urinary Tract Infections; Vaccinium macrocarpon; plant extract; proanthocyanidin; cranberry; dietary supplement; Escherichia coli; fruit; urinary tract infection	State University of New Jersey	Anger J., Lee U., Ackerman A.L., Chou R., Chughtai B., Clemens J.Q., Hickling D., Kapoor A., Kenton K.S., Kaufman M.R., Et al., Recurrent uncomplicated urinary tract infections in women: AUA/CUA/SUFU guideline, J Urol, 202, 2, pp. 282-289, (2019); Avorn J., Monane M., Gurwitz J.H., Glynn R.J., Choodnovskiy I., Lipsitz L.A., Reduction of bacteriuria and pyuria after ingestion of cranberry juice, J…	A.B. Howell; Marucci Center for Blueberry Cranberry Research and Extension, Rutgers, the State University of New Jersey, Chatsworth, 125 A Lake Oswego Rd., 08019, United States; email: ahowell@njaes.rutgers.edu	Taylor and Francis Ltd.	J. Dietary Suppl.	Article	Final	All Open Access; Hybrid Gold Open Access	Scopus	2-s2.0-85103632602
Boeri L.; De Lorenzis E.; Lucignani G.; Turetti M.; Silvani C.; Zanetti S.P.; Longo F.; Albo G.; Salonia A.; Montanari E.	Boeri, Luca (56326123500); De Lorenzis, Elisa (55081141600); Lucignani, Gianpaolo (57230529700); Turetti, Matteo (57204650749); Silvani, Carlo (57229733300); Zanetti, Stefano Paolo (57193090550); Longo, Fabrizio (57198008576); Albo, Giancarlo (6602629427); Salonia, Andrea (7004134984); Montanari, Emanuele (7006516396)	56326123500; 55081141600; 57230529700; 57204650749; 57229733300; 57193090550; 57198008576; 6602629427; 7004134984; 7006516396	Oral preparation of hyaluronic acid, chondroitin sulfate, N-acetylglucosamine, and vitamin C improves sexual and urinary symptoms in participants with recurrent urinary tract infections: a randomized crossover trial	2024	Journal of Sexual Medicine	21	7		627	634	7	0	10.1093/jsxmed/qdae052	https://www.scopus.com/inward/record.uri?eid=2-s2.0-85197891848&doi=10.1093%2fjsxmed%2fqdae052&partnerID=40&md5=3842e74116a833d255e605a090551302	Department of Urology, Fondazione Irccs Ca' Granda Ospedale Maggiore Policlinico, Milan, 20122, Italy; Department of Clinical Sciences and Community Health, University of Milan, Milan, 20122, Italy; Division of Experimental Oncology, Unit of Urology, Urological Research Institute, Irccs Ospedale San Raffaele, Milan, 20143, Italy	Boeri L., Department of Urology, Fondazione Irccs Ca' Granda Ospedale Maggiore Policlinico, Milan, 20122, Italy; De Lorenzis E., Department of Urology, Fondazione Irccs Ca' Granda Ospedale Maggiore Policlinico, Milan, 20122, Italy; Lucignani G., Department of Urology, Fondazione Irccs Ca' Granda Ospedale Maggiore Policlinico, Milan, 20122, Italy; Turetti M., Department of Urology, Fondazione Ircc…	Background: Intravesical instillation of hyaluronic acid (HA) has been associated with reduced sexual dysfunction in participants with recurrent urinary tract infections (rUTIs), but the efficacy of an oral treatment has never been investigated. Aim: To investigate the efficacy of an oral preparation of HA, chondroitin sulfate, N-acetylglucosamine, and vitamin C in improving sexual and urinary sy…	Female Sexual Function Index; hyaluronic acid; recurrent urinary tract infections; risk factor; urinary symptoms	Acetylglucosamine; Administration, Oral; Adult; Ascorbic Acid; Chondroitin Sulfates; Cross-Over Studies; Female; Humans; Hyaluronic Acid; Male; Mannose; Middle Aged; Pilot Projects; Propolis; Recurrence; Sexual Dysfunction, Physiological; Urinary Tract Infections; ascorbic acid; Boswellia extract; chondroitin sulfate; cranberry extract; demannose; hyaluronic acid; n acetylglucosamine; plant extra…		Foxman B., Epidemiology of urinary tract infections: incidence, morbidity, and economic costs, Am J Med, 113, 1, pp. 5-13, (2002); Aydin A, Ahmed K, Zaman I, Khan MS, Dasgupta P., Recurrent urinary tract infections in women, Int Urogynecology J, 26, 6, pp. 795-804, (2015); Foxman B., The epidemiology of urinary tract infection, Nat Rev Urol, 7, 12, pp. 653-660, (2010); Flower A, Bishop FL, Lewith…	L. Boeri; Department of Urology, Fondazione Irccs Ca' Granda Ospedale Maggiore Policlinico, Milan, 20122, Italy; email: dr.lucaboeri@gmail.com	Oxford University Press	J. Sex. Med.	Article	Final		Scopus	2-s2.0-85197891848
Allison Powers E.; Tewell R.; Bayard M.	Allison Powers, Elizabeth (58898195800); Tewell, Ryan (57201088309); Bayard, Max (55900281700)	58898195800; 57201088309; 55900281700	Over-the-Counter Medications in Pregnancy	2023	American Family Physician	108	4		360	369	9	1		https://www.scopus.com/inward/record.uri?eid=2-s2.0-85175585131&partnerID=40&md5=bc6aac2664ba69952f8e6ad19325e0d5	Johnson City Family Medicine Residency Program, East Tennessee State University, Johnson City, TN, United States; Inova Health, Fairfax, VA, United States	Allison Powers E., Johnson City Family Medicine Residency Program, East Tennessee State University, Johnson City, TN, United States; Tewell R., Inova Health, Fairfax, VA, United States; Bayard M., Johnson City Family Medicine Residency Program, East Tennessee State University, Johnson City, TN, United States	High-quality research on the safety and effectiveness of over-the-counter medications in pregnancy is limited. Physicians should explore nonpharmacologic treatments before recommending medication. For nausea and vomiting in pregnancy, vitamin B6 (pyridoxine), H1 antihistamines, and ginger are safe and effective. Physicians can recommend calcium carbonate, H2 antihistamines, and proton pump inhibi…		Administration, Intranasal; Female; Histamine Antagonists; Humans; Nausea; Pregnancy; Pregnancy Complications; Rhinitis, Allergic; Vomiting; adapalene; Aloe vera extract; antipyretic agent; azelaic acid; azelastine; benzoyl peroxide; budesonide; caffeine plus paracetamol; calcium carbonate; cetirizine; clotrimazole; corticosteroid; cranberry extract; dextromethorphan; diclofenac; diphenhydramine;…		Ramoz LL, Patel-Shori NM., Recent changes in pregnancy and lactation labeling: retirement of risk categories, Pharmacotherapy, 34, 4, pp. 389-395, (2014); Pregnancy and lactation labeling (drugs) final rule, (2014); ACOG practice bulletin no. 189: nausea and vomiting of pregnancy, Obstet Gynecol, 131, 1, pp. e15-e30, (2018); Etwel F, Faught LH, Rieder MJ, Et al., The risk of adverse pregnancy out…	E. Allison Powers; East Tennessee State University, Johnson City, 917 W. Walnut St., 37604, United States; email: powersea@etsu.edu	American Academy of Family Physicians	Am. Fam. Phys.	Article	Final		Scopus	2-s2.0-85175585131
Venturini S.; Reffo I.; Avolio M.; Basaglia G.; Del Fabro G.; Callegari A.; Tonizzo M.; Sabena A.; Rondinella S.; Mancini W.; Conte C.; Crapis M.	Venturini, Sergio (37111735900); Reffo, Ingrid (57573685400); Avolio, Manuela (6506561868); Basaglia, Giancarlo (6602859974); Del Fabro, Giovanni (57783765400); Callegari, Astrid (57222814659); Tonizzo, Maurizio (57217421903); Sabena, Anna (57215772288); Rondinella, Stefania (9041015300); Mancini, Walter (8131879700); Conte, Carmina (58475373600); Crapis, Massimo (15729446500)	37111735900; 57573685400; 6506561868; 6602859974; 57783765400; 57222814659; 57217421903; 57215772288; 9041015300; 8131879700; 58475373600; 15729446500	The Management of Recurrent Urinary Tract Infection: Non-Antibiotic Bundle Treatment	2023	Probiotics and Antimicrobial Proteins							2	10.1007/s12602-023-10141-y	https://www.scopus.com/inward/record.uri?eid=2-s2.0-85168088169&doi=10.1007%2fs12602-023-10141-y&partnerID=40&md5=a0536f0b9d6ca8c38e416188b465c715	Department of Infectious Diseases, ASFO Santa Maria degli Angeli Hospital of Pordenone, Pordenone, Italy; Department of Anaesthesia and Intensive Care, ASFO Santa Maria dei Battuti Hospital of San Vito al Tagliamento (Pordenone), Pordenone, Italy; Department of Microbiology, ASFO Santa Maria degli Angeli Hospital of Pordenone, Pordenone, Italy; Department of Internal Medicine, ASFO Santa Maria de…	Venturini S., Department of Infectious Diseases, ASFO Santa Maria degli Angeli Hospital of Pordenone, Pordenone, Italy; Reffo I., Department of Anaesthesia and Intensive Care, ASFO Santa Maria dei Battuti Hospital of San Vito al Tagliamento (Pordenone), Pordenone, Italy; Avolio M., Department of Microbiology, ASFO Santa Maria degli Angeli Hospital of Pordenone, Pordenone, Italy; Basaglia G., Depa…	Recurrent urinary tract infections (rUTIs) are a common condition with high morbidity and negatively impact the quality of life. They account for approximately 25% of all antibiotic prescriptions and are a public health concern in an era of increasing multidrug-resistant organisms (MDROs). Several non-antibiotic treatment strategies have been tried to curb antimicrobial use, and many are effectiv…	Bundle; Cranberry; D-mannose; Lifestyle; Phytotherapy; Probiotics			Foxman B., Urinary tract infection syndromes: occurrence, recurrence, bacteriology, risk factors, and disease burden, Infect Dis Clin North Am, 28, 1, pp. 1-13, (2014); Beerepoot M., Geerlings S., Non-antibiotic prophylaxis for urinary tract infections, Pathogens, 5, 2, (2016); Hu S., Hao Y., Zhang X., Et al., Lacticaseibacillus casei LH23 suppressed HPV gene expression and inhibited cervical can…	I. Reffo; Department of Anaesthesia and Intensive Care, ASFO Santa Maria dei Battuti Hospital of San Vito al Tagliamento (Pordenone), Pordenone, Italy; email: ingrid.reffo@asfo.sanita.fvg.it	Springer	Probiotics Antimicrob. Proteins	Article	Article in press	All Open Access; Green Open Access	Scopus	2-s2.0-85168088169
Urena-Saborio H.; Alfaro-Viquez E.; Esquivel-Alvarado D.; Madrigal-Carballo S.; Krueger C.G.; Reed J.D.; Gunasekaran S.	Urena-Saborio, Hilary (57194946427); Alfaro-Viquez, Emilia (57200145874); Esquivel-Alvarado, Daniel (57200226954); Madrigal-Carballo, Sergio (16200242100); Krueger, Christian G. (35547796100); Reed, Jess D. (7403642384); Gunasekaran, Sundaram (7101998337)	57194946427; 57200145874; 57200226954; 16200242100; 35547796100; 7403642384; 7101998337	Cranberry proanthocyanidins composite electrospun nanofibers as a potential alternative for bacterial entrapment applications	2022	Journal of Biomedical Materials Research - Part B Applied Biomaterials	110	8		1876	1886	10	0	10.1002/jbm.b.35045	https://www.scopus.com/inward/record.uri?eid=2-s2.0-85125526950&doi=10.1002%2fjbm.b.35045&partnerID=40&md5=889c95aaff48fa172298e43f66021633	Department of Biological Systems Engineering, University of Wisconsin-Madison, Madison, WI, United States; Reed Research Group, Department of Animal Sciences, University of Wisconsin-Madison, Madison, WI, United States	Urena-Saborio H., Department of Biological Systems Engineering, University of Wisconsin-Madison, Madison, WI, United States; Alfaro-Viquez E., Reed Research Group, Department of Animal Sciences, University of Wisconsin-Madison, Madison, WI, United States; Esquivel-Alvarado D., Reed Research Group, Department of Animal Sciences, University of Wisconsin-Madison, Madison, WI, United States; Madrigal…	The interaction between A-type interflavan bonds from cranberry proanthocyanidins (PAC) and surface virulence factors of extra-intestinal pathogenic Escherichia coli (ExPEC) was studied. Electrospun nanofibers (ESNF) were fabricated using PAC and polycaprolactone (PCL) solutions and their physical and chemical properties were characterized. The ability of PAC:PCL composite ESNF to interact with a…	bacterial attachment; bacterial filter; intermittent catheter; nanocoatings; urinary tract infections	Escherichia coli; Escherichia coli Infections; Fruit; Nanofibers; Plant Extracts; Proanthocyanidins; Vaccinium macrocarpon; Biofilms; Biofilters; Catheters; Coatings; Escherichia coli; Flavonoids; Nanofibers; Polyvinyl chlorides; functional group; nanocoating; nanofiber; polycaprolactone; polyvinylchloride; proanthocyanidin; virulence factor; plant extract; proanthocyanidin; Bacterial attachment;…	Ministry of Science, Technology, and Telecommunications; University of Wisconsin-Madison, UW; Conselho Nacional de Desenvolvimento Científico e Tecnológico, CNPq; Ministerio de Ciencia Tecnología y Telecomunicaciones, MICITT; Consejo Nacional para Investigaciones Científicas y Tecnológicas, CONICIT	Cardenas D.D., Moore K.N., Dannels-McClure A., Et al., Intermittent catheterization with a hydrophilic-coated catheter delays urinary tract infections in acute spinal cord injury: a prospective, randomized, multicenter trial, PMR, 3, 5, pp. 408-417, (2011); Johnson J.R., Kuskowski M.A., Smith K., O'Bryan T.T., Tatini S., Antimicrobial-resistant and extraintestinal pathogenic Escherichia coli in r…	S. Gunasekaran; Department of Biological Systems Engineering, University of Wisconsin-Madison, Madison, United States; email: guna@wisc.edu	John Wiley and Sons Inc	J. Biomed. Mater. Res. Part B Appl. Biomater.	Article	Final		Scopus	2-s2.0-85125526950
Davydova I.V.; Lymanskaya A.Y.	Davydova, Iu. V. (57338417200); Lymanskaya, A.Y. (58203148600)	57338417200; 58203148600	Improvement of effectiveness in treatment for urinary tract infection in pregnant women	2021	Ukrainian Journal of Perinatology and Pediatrics	2021	2		7	11	4	0	10.15574/PP.2021.86.7	https://www.scopus.com/inward/record.uri?eid=2-s2.0-85153953785&doi=10.15574%2fPP.2021.86.7&partnerID=40&md5=490940156850d2f354b3a24977093799	SI «Institute of Pediatrics, Obstetrics and Gynecology named after Academician O.M. Lukyanova NAMS of Ukraine», Kyiv, Ukraine	Davydova I.V., SI «Institute of Pediatrics, Obstetrics and Gynecology named after Academician O.M. Lukyanova NAMS of Ukraine», Kyiv, Ukraine; Lymanskaya A.Y., SI «Institute of Pediatrics, Obstetrics and Gynecology named after Academician O.M. Lukyanova NAMS of Ukraine», Kyiv, Ukraine	The aim is to evaluate the effectiveness of Phytolysin Active prescription in therapy of urinary tract infections in pregnant women. Materials and methods. The efficacy of Phytolysin Active (1 capsule per day for 21 days) in the complex treatment for urinary tract infection was studied in comparison with the group of pregnant women using traditional antimicrobial therapy. The first group consiste…	cranberry; herbal medicine; lactobacilli; pregnancy; treatments; urinary tract infections			Ayoyi AO, Kikuvi G, Bii C, Kariuki S., Prevalence, aetiology and antibiotic sensitivity profile of asymptomatic bacteriuria isolates from pregnant women in sflected antenatal clinic from Nairobi, Kenya The Pan African Medical Journal, 26, (2017); Prevention of Perinatal Group B Streptococcal Disease: Revised Guidelines from CDC, 200, Recommndations and Reports, 59, 10, pp. 1-32, (2010); Farkash E…		Group of Companies Med Expert, LLC	Ukr. J. Perinatol. Pediatr.	Article	Final	All Open Access; Gold Open Access	Scopus	2-s2.0-85153953785
Nawfal D.; Shamkhee E.	Nawfal, Dina (58923728900); Shamkhee, Eftekhar (57223265506)	58923728900; 57223265506	Comparison of the Therapeutic Effect of Cranberry against Nitrofurantoin in Preventing Recurrent Cystitis during Pregnancy	2023	Journal of Communicable Diseases	55	4		23	28	5	0	10.24321/0019.5138.202349	https://www.scopus.com/inward/record.uri?eid=2-s2.0-85186951759&doi=10.24321%2f0019.5138.202349&partnerID=40&md5=c362d47379d96397fa4c57d18252f0c5	College of Medicine, Ibn-Sina University of Medicine and Pharmaceutical Sciences, Ministry of Higher Education and Sceintifc Research, Iraq	Nawfal D., College of Medicine, Ibn-Sina University of Medicine and Pharmaceutical Sciences, Ministry of Higher Education and Sceintifc Research, Iraq; Shamkhee E., College of Medicine, Ibn-Sina University of Medicine and Pharmaceutical Sciences, Ministry of Higher Education and Sceintifc Research, Iraq	Background: Cystitis is an inflammation of the urinary bladder due to bacterial or non-bacterial causes. Signs and symptoms of cystitis are difficult to distinguish in pregnancy. Nitrofurantoin can stop the symptoms of cystitis and may lower the chance of some pregnancy problems including preterm delivery. Though cranberry is used to prevent or treat urinary tract infections, scientific evidence …	Cranberry; Cystitis; Nitrofurantoin; Pregnant Women			Goldman JD, Julian K., Urinary tract infections in solid organ transplant recipients: guidelines from the American Society of Transplantation Infectious Diseases Community of Practice, Clin Transplant, 33, 9, (2019); Duane S, Vellinga A, Murphy AW, Cormican M, Smyth A, Healy P, Moore M, Little P, Devane D., COSUTI: a protocol for the development of a core outcome set (COS) for interventions for t…	D. Nawfal; College of Medicine, Ibn-Sina University of Medicine and Pharmaceutical Sciences, Ministry of Higher Education and Sceintifc Research, Iraq; email: dina.nawfal.g@ibnsina.edu.iq	Indian Society for Malaria and Communicable Diseases	J. Commun. Dis.	Article	Final	All Open Access; Hybrid Gold Open Access	Scopus	2-s2.0-85186951759
Friedman J.C.; Sheeder J.; Polotsky A.J.; Lazorwitz A.	Friedman, Julie C. (57375191800); Sheeder, Jeanelle (6602905828); Polotsky, Alex Joel (15763596700); Lazorwitz, Aaron (56527301900)	57375191800; 6602905828; 15763596700; 56527301900	Herbal Supplement Use Among Adolescent and Young Adult Women in a Family Planning Clinic	2024	Journal of Pediatric and Adolescent Gynecology	37	3		323	329	6	0	10.1016/j.jpag.2023.11.012	https://www.scopus.com/inward/record.uri?eid=2-s2.0-85181139918&doi=10.1016%2fj.jpag.2023.11.012&partnerID=40&md5=05b16db97061de0e9c249a58b919d38b	University of Colorado Department of OBGYN, Aurora, Colorado, United States; Shady Grove Fertility, Greenwood Village, CO, United States	Friedman J.C., University of Colorado Department of OBGYN, Aurora, Colorado, United States; Sheeder J., University of Colorado Department of OBGYN, Aurora, Colorado, United States; Polotsky A.J., Shady Grove Fertility, Greenwood Village, CO, United States; Lazorwitz A., University of Colorado Department of OBGYN, Aurora, Colorado, United States	Study Objective: We aimed to evaluate herbal medicine and supplement use patterns among adolescent and young adult women at a clinic focused on family planning. Methods: We conducted a cross-sectional survey of patients (age 14-25) at an adolescent Title X clinic. Participants completed an electronic survey that assessed herbal medicine and supplement use, baseline demographic characteristics, an…	Adolescent; Contraception; Contraception interactions; Herbal supplements	Adolescent; Adult; Cross-Sectional Studies; Dietary Supplements; Family Planning Services; Female; Herb-Drug Interactions; Humans; Surveys and Questionnaires; Young Adult; caffeine; cannabidiol; contraceptive agent; cytochrome P450; cytochrome P450 1A2; cytochrome P450 3A4; hormonal contraceptive agent; spironolactone; adolescent; adult; Article; contraception; controlled study; cross-sectional s…	National Center for Research Resources, NCRR, (UL1 RR02578); National Center for Research Resources, NCRR; University of Colorado, CU	Mishra S.B., Gahche J.J., Potischman N., Dietary Supplement Use Among Adults: United States, 2017–2018, 399, (2021); Jun S., Gahche J.J., Potischman N., Et al., Dietary supplement use and its micronutrient contribution during pregnancy and lactation in the United States, Obstet Gynecol, 135, pp. 623-633, (2020); Smith T.F., Eckl V., Morton Reynolds C., Herbal supplement sales in US increase by re…	J.C. Friedman; Aurora, 12631 E 17TH AVE STE B198-6, 80045-2529, United States; email: julie.friedman@cuanschutz.edu	Elsevier Inc.	J. Pediatr. Adolesc. Gynecol.	Article	Final		Scopus	2-s2.0-85181139918
Bimbatti K.D.F.; Rocha R.D.S.; Braido I.Z.; Lima I.D.C.; Benoso P.; Thomazini M.; Sobral P.J.D.A.; Faleiros F.; Favaro-Trindade C.S.	Bimbatti, Karina de Fátima (57222499463); Rocha, Ramon da Silva (59305002800); Braido, Isabela Zanatta (59304845900); Lima, Isadora de Castro (59304546900); Benoso, Paula (57371598700); Thomazini, Marcelo (15074255800); Sobral, Paulo José do Amaral (59266334000); Faleiros, Fabiana (6506395442); Favaro-Trindade, Carmen S. (8421602300)	57222499463; 59305002800; 59304845900; 59304546900; 57371598700; 15074255800; 59266334000; 6506395442; 8421602300	Development and evaluation of fermented milk with Lactobacillus acidophilus added to concentrated cranberry (Vaccinium macrocarpon) juice with the potential to minimize the recurrence of urinary tract infections	2024	Food Research International	195		114997				0	10.1016/j.foodres.2024.114997	https://www.scopus.com/inward/record.uri?eid=2-s2.0-85202530725&doi=10.1016%2fj.foodres.2024.114997&partnerID=40&md5=1e44069e30f6f7c0f45f9ec74d22a378	Universidade de São Paulo (USP), Faculdade de Enfermagem de Ribeirão Preto (FERP), SP, Ribeirão Preto, Brazil; Universidade de São Paulo, Faculdade de Zootecnia e Engenharia de Alimentos (FZEA), SP, Pirassununga, Brazil; Universidade de São Paulo, Faculdade de Ciências Farmacêuticas (FCF), SP, São Paulo, Brazil; Universidade de São Paulo, Centro de Pesquisa em Alimentos (FoRC), SP, São Paulo, Bra…	Bimbatti K.D.F., Universidade de São Paulo (USP), Faculdade de Enfermagem de Ribeirão Preto (FERP), SP, Ribeirão Preto, Brazil, Universidade de São Paulo, Faculdade de Zootecnia e Engenharia de Alimentos (FZEA), SP, Pirassununga, Brazil; Rocha R.D.S., Universidade de São Paulo, Faculdade de Zootecnia e Engenharia de Alimentos (FZEA), SP, Pirassununga, Brazil, Universidade de São Paulo, Faculdade …	Repeated urinary tract infections affect many people worldwide. A potential strategy to reduce the incidence of these infections is to consume probiotics and cranberry fruit regularly. In this context, this study aims to prepare fermented milk with Lactobacillus acidophilus La-5 added with concentrated cranberry juice in two concentrations (5 and 10 %, corresponding to C1 and C2 samples, respecti…	Bioactive compounds; Functional dairy product; Proanthocyanidin; Probiotics; Yoghurt	Cultured Milk Products; Fermentation; Fruit and Vegetable Juices; Humans; Hydrogen-Ion Concentration; Lactobacillus acidophilus; Proanthocyanidins; Probiotics; Recurrence; Urinary Tract Infections; Vaccinium macrocarpon; Fermented milk; Fruit juices; Lactic acid; proanthocyanidin; probiotic agent; Bioactive compounds; Cranberry fruits; Functional dairy product; Functionals; Lactobacillus acidophi…	Fundação de Amaparo à Pesquisa; Universidade de São Paulo, USP; Fundação de Amparo à Pesquisa do Estado de São Paulo, FAPESP, (22/14824-4); Fundação de Amparo à Pesquisa do Estado de São Paulo, FAPESP; Conselho Nacional de Desenvolvimento Científico e Tecnológico, CNPq, (310686/2022-9); Conselho Nacional de Desenvolvimento Científico e Tecnológico, CNPq	Abou Heidar N.F., Degheili J.A., Yacoubian A.A., Khauli R.B., Management of urinary tract infection in women: A practical approach for everyday practice, Urology Annals, 11, 4, (2019); Afshar K., Stothers L., Scott H., MacNeily A.E., Cranberry juice for the prevention of pediatric urinary tract infection: A randomized controlled trial, The Journal of Urology, 188, 4S, pp. 1584-1587, (2012); Aguay…	F. Faleiros; Universidade de São Paulo (USP), Faculdade de Enfermagem de Ribeirão Preto (FERP), Ribeirão Preto, SP, Brazil; email: fabifaleiros@eerp.usp.br	Elsevier Ltd	Food Res. Int.	Article	Final		Scopus	2-s2.0-85202530725
Jordan V.	Jordan, Vanessa (56509086800)	56509086800	Can cranberry products be used to prevent UTIs?	2023	Journal of Primary Health Care	15	4		390	391	1	1	10.1071/HC23161	https://www.scopus.com/inward/record.uri?eid=2-s2.0-85180278917&doi=10.1071%2fHC23161&partnerID=40&md5=623971c936f1e688f527b8ae9aee5c3b	Department Obstetrics and Gynaecology, University of Auckland, Grafton Campus, Auckland, New Zealand	Jordan V., Department Obstetrics and Gynaecology, University of Auckland, Grafton Campus, Auckland, New Zealand	[No abstract available]		Humans; Plant Preparations; Urinary Tract Infections; Vaccinium macrocarpon; plant medicinal product; cranberry; human; urinary tract infection		Williams CM, Henschke N, Maher CG, Et al., Cranberries for preventing urinary tract infections, Cochrane Database Syst Rev, 11, (2023); Kwok M, McGeorge S, Mayer-Coverdale J, Et al., Guideline of guidelines: management of recurrent urinary tract infections in women, BJU Int, 130, pp. 11-22, (2022); Renard J, Ballarini S, Mascarenhas T, Et al., Recurrent lower urinary tract infections have a detri…	V. Jordan; Department Obstetrics and Gynaecology, University of Auckland, Auckland, Grafton Campus, New Zealand; email: v.jordan@auckland.ac.nz	CSIRO	J. Prim. Health Care	Article	Final	All Open Access; Gold Open Access	Scopus	2-s2.0-85180278917
Nashivochnikova N.A.; Krupin V.N.; Zubova S.Y.; Leanovich V.E.	Nashivochnikova, N.A. (55889021900); Krupin, V.N. (7003284228); Zubova, S. Yu. (58156588300); Leanovich, V.E. (57218875227)	55889021900; 7003284228; 58156588300; 57218875227	THE ROLE OF PHYTOESTROGENS IN THE COMPLEX THERAPY AND PREVENTION OF THE RECURRENT LOWER URINARY TRACT INFECTION IN CLIMACTERIC PATIENTS	2023	Akusherstvo i Ginekologiya (Russian Federation)	2023	8		141	152	11	1	10.18565/AIG.2023.165	https://www.scopus.com/inward/record.uri?eid=2-s2.0-85172762706&doi=10.18565%2fAIG.2023.165&partnerID=40&md5=942af7033e007f0b5cb38ec57f6665e0	Privolzhsky Research Medical University, Ministry of Health of Russia, Nizhny Novgorod, Russian Federation; N.A. Semashko Nizhny Novgorod Regional Clinical Hospital, Nizhny Novgorod, Russian Federation; Akvion LLC, Moscow, Russian Federation	Nashivochnikova N.A., Privolzhsky Research Medical University, Ministry of Health of Russia, Nizhny Novgorod, Russian Federation; Krupin V.N., Privolzhsky Research Medical University, Ministry of Health of Russia, Nizhny Novgorod, Russian Federation; Zubova S.Y., N.A. Semashko Nizhny Novgorod Regional Clinical Hospital, Nizhny Novgorod, Russian Federation; Leanovich V.E., Akvion LLC, Moscow, Russ…	Objective: To study the effect of Mense dietary supplements on the state of the urogenital zone in patients with recurrent lower urinary tract infection during peri-and postmenopause and to evaluate the risk of recurrent urinary tract infection. Materials and methods: The study included 86 patients in peri– and postmenopause with the symptoms of vaginal and cystourethral atrophy and recurrent cys…	climacteric; complex therapy; phytoestrogens; prevention; recurrent cystitis	phytoestrogen; proanthocyanidin; abdomen; adult; Article; atrophy; bladder wall; climacterium; controlled study; cranberry; cystitis; dietary supplement; Doppler ultrasonography; female; hemodynamics; human; hygiene; laser Doppler flowmetry; major clinical study; microcapsule; microcirculation; nonhuman; pain; postmenopause; recurrent infection; Russian Federation; urethra; urinary tract infectio…	Akvion Company	Ozer K., Horsanali M.O., Gorgel S.N., Horsanali B.O., Ozbek E., Association between benign prostatic hyperplasia and neutrophil-lymphocyte ratio, an indicator of inflammation and metabolic syndrome, Urol. Int, 98, pp. 466-471, (2017); Rasner P.I., Pushkar D.Yu., Lower urinary tract symptoms: drug treatment accumulation phase symptoms (clinical lecture), Consilium Medicum, 18, 7, pp. 30-36, (2016)…	V.E. Leanovich; Akvion LLC, Moscow, Russian Federation; email: leanovichVE@akvion.ru	Bionika Media Ltd.	Akush. Ginekol.	Article	Final		Scopus	2-s2.0-85172762706
Harris E.	Harris, Emily (57733542500)	57733542500	Updated Meta-analysis: Cranberry Products Reduced UTI Risk	2023	JAMA	329	20		1730			3	10.1001/jama.2023.7761	https://www.scopus.com/inward/record.uri?eid=2-s2.0-85160008641&doi=10.1001%2fjama.2023.7761&partnerID=40&md5=bd29fa2e411eaeffb05649593c8d955b			[No abstract available]		Complementary Therapies; Phytotherapy; Plant Extracts; Urinary Tract Infections; Vaccinium macrocarpon; plant extract; alternative medicine; cranberry; phytotherapy; urinary tract infection				NLM (Medline)	JAMA	Article	Final		Scopus	2-s2.0-85160008641
Jovanović A.; Drobac M.; Vidović B.; Pavlović D.; Krajnović D.; Tadić I.	Jovanović, Aleksandar (59152475300); Drobac, Milica (59152361700); Vidović, Bojana (55887003800); Pavlović, Dragana (37079562800); Krajnović, Dušanka (36069404700); Tadić, Ivana (36617924700)	59152475300; 59152361700; 55887003800; 37079562800; 36069404700; 36617924700	Herbal products versus antibiotics for urinary tract infections-analysis of patient attitudes	2024	Journal of Herbal Medicine	46		100892				0	10.1016/j.hermed.2024.100892	https://www.scopus.com/inward/record.uri?eid=2-s2.0-85194915196&doi=10.1016%2fj.hermed.2024.100892&partnerID=40&md5=1f657f532928667186a70e4fea4548f0	University of Belgrade, Faculty of Pharmacy, Department of Social Pharmacy and Pharmaceutical Legislation, Belgrade, Serbia; University of Niš, Faculty of Medicine, Department of Pharmacy, Niš, Serbia; University of Belgrade, Faculty of Pharmacy, Department of Pharmacognosy, Belgrade, Serbia; University of Belgrade, Faculty of Pharmacy, Department of Bromatology, Belgrade, Serbia	Jovanović A., University of Belgrade, Faculty of Pharmacy, Department of Social Pharmacy and Pharmaceutical Legislation, Belgrade, Serbia, University of Niš, Faculty of Medicine, Department of Pharmacy, Niš, Serbia; Drobac M., University of Belgrade, Faculty of Pharmacy, Department of Pharmacognosy, Belgrade, Serbia; Vidović B., University of Belgrade, Faculty of Pharmacy, Department of Bromatolo…	Introduction: Urinary tract infections (UTIs) are one of the most common bacterial infections accompanied by inflammation in any part of the urinary system. Antibiotics are the gold standard for UTI treatment; however, herbal products are also administered. The study aimed to assess patients' attitudes and opinions regarding the use and effectiveness of antibiotics and herbal products for the tre…	Antibiotic; Attitude; Herbal product; Online survey; Urinary tract infection	amoxicillin plus clavulanic acid; antibiotic agent; cefalexin; ciprofloxacin; cotrimoxazole; fosfomycin; herbaceous agent; adult; aged; Arctostaphylos uva-ursi; Article; child; controlled study; cranberry; cross-sectional study; drug efficacy; drug use; female; fever; hematuria; herbal tea; human; major clinical study; male; observational study; parsley; patient attitude; plant leaf; plant root; …	Ministarstvo Prosvete, Nauke i Tehnološkog Razvoja, MPNTR; University of Belgrade-Faculty, (451-03-68/2022-14/200161)	Al-Harrasi A., Bhatia S., Chigurupati S., Behl T., Kaushik D., Global Herbal Drug Market and Its Regulations, pp. 1-35, (2022); Andrews D., Nonnecke B., Preece J., Electronic survey methodology: a case study in reaching hard-to-involve Internet users, International Journal of Human–Computer Interaction, 16, pp. 185-210, (2003); Bailey R.L., Gahche J.J., Lentino C.V., Dwyer J.T., Engel J.S., Thoma…	A. Jovanović; University of Nis, Faculty of Medicine, Department of Pharmacy, Niš, Blvd. Dr Zorana Djindjica 81, Serbia; email: aleksandar.jovanovic@medfak.ni.ac.rs	Elsevier GmbH	J. Herbal Med.	Article	Final		Scopus	2-s2.0-85194915196
Straub T.J.; Chou W.-C.; Manson A.L.; Schreiber H.L., IV; Walker B.J.; Desjardins C.A.; Chapman S.B.; Kaspar K.L.; Kahsai O.J.; Traylor E.; Dodson K.W.; Hullar M.A.J.; Hultgren S.J.; Khoo C.; Earl A.M.	Straub, Timothy J. (57192872727); Chou, Wen-Chi (26634932100); Manson, Abigail L. (57189034544); Schreiber, Henry L. (57190387791); Walker, Bruce J. (55024091600); Desjardins, Christopher A. (55913102400); Chapman, Sinéad B. (57200400577); Kaspar, Kerrie L. (37063263100); Kahsai, Orsalem J. (6504791152); Traylor, Elizabeth (55842757900); Dodson, Karen W. (7004164593); Hullar, Meredith A. J. (6507…	57192872727; 26634932100; 57189034544; 57190387791; 55024091600; 55913102400; 57200400577; 37063263100; 6504791152; 55842757900; 7004164593; 6507774214; 7006753031; 55873998400; 6701634699	Limited effects of long-term daily cranberry consumption on the gut microbiome in a placebo-controlled study of women with recurrent urinary tract infections	2021	BMC Microbiology	21	1	53				22	10.1186/s12866-021-02106-4	https://www.scopus.com/inward/record.uri?eid=2-s2.0-85100977461&doi=10.1186%2fs12866-021-02106-4&partnerID=40&md5=3dbb0e111c421d8b43be4170518fec36	Infectious Disease & Microbiome Program, Broad Institute, 415 Main Street, Cambridge, 02142, MA, United States; Department of Immunology and Infectious Diseases, Harvard T.H. Chan School of Public Health, Boston, MA, United States; Department of Molecular Microbiology, Washington University School of Medicine in St. Louis, St. Louis, MO, United States; Center for Women’s Infectious Disease Resear…	Straub T.J., Infectious Disease & Microbiome Program, Broad Institute, 415 Main Street, Cambridge, 02142, MA, United States, Department of Immunology and Infectious Diseases, Harvard T.H. Chan School of Public Health, Boston, MA, United States; Chou W.-C., Infectious Disease & Microbiome Program, Broad Institute, 415 Main Street, Cambridge, 02142, MA, United States; Manson A.L., Infectious Diseas…	Background: Urinary tract infections (UTIs) affect 15 million women each year in the United States, with > 20% experiencing frequent recurrent UTIs. A recent placebo-controlled clinical trial found a 39% reduction in UTI symptoms among recurrent UTI sufferers who consumed a daily cranberry beverage for 24 weeks. Using metagenomic sequencing of stool from a subset of these trial participants, we a…	Cranberry; Flavonifractor; Metagenome; Microbiome; Urinary tract infection (UTI)	Adult; Bacteria; Beverages; Double-Blind Method; Feces; Female; Gastrointestinal Microbiome; Humans; Metagenome; Metagenomics; Middle Aged; Plant Extracts; Reinfection; Urinary Tract Infections; Vaccinium macrocarpon; cobalamin; placebo; tryptophan; plant extract; adult; Article; bacterium; cohort analysis; comparative genomics; controlled study; cranberry juice; double blind procedure; Escherich…	Whitney Howe; National Institutes of Health, NIH; U.S. Department of Health and Human Services, HHS, (HHSN272200900018C); National Institute of Allergy and Infectious Diseases, NIAID, (U01AI095542, U19AI110818); National Institute of Diabetes and Digestive and Kidney Diseases, NIDDK, (R01DK121822); Broad Institute	Cusumano C.K., Pinkner J.S., Han Z., Greene S.E., Ford B.A., Crowley J.R., Henderson J.P., Janetka J.W., Hultgren S.J., Treatment and prevention of urinary tract infection with orally active FimH inhibitors, Sci Transl Med, 3, (2011); Garimella P.S., Bartz T.M., Ix J.H., Chonchol M., Shlipak M.G., Devarajan P., Bennett M.R., Sarnak M.J., Urinary Uromodulin and risk of urinary tract infections: th…	A.M. Earl; Infectious Disease & Microbiome Program, Broad Institute, Cambridge, 415 Main Street, 02142, United States; email: aearl@broadinstitute.org	BioMed Central Ltd	BMC Microbiol.	Article	Final	All Open Access; Gold Open Access	Scopus	2-s2.0-85100977461
Rehman J.U.; Iqbal A.; Mahmood A.; Asif H.M.; Mohiuddin E.; Akram M.	Rehman, Jalil Ur (59064267900); Iqbal, Asif (57882607200); Mahmood, Arshad (56706906200); Asif, Hafiz Muhammad (10840051200); Mohiuddin, Ejaz (36139190700); Akram, Muhammad (57218391636)	59064267900; 57882607200; 56706906200; 10840051200; 36139190700; 57218391636	Phytochemical analysis, antioxidant and antibacterial potential of some selected medicinal plants traditionally utilized for the management of urinary tract infection	2021	Pakistan Journal of Pharmaceutical Sciences	34	3		1056	1062	6	5	10.36721/PJPS.2021.34.3.SUP.1057-1062.1	https://www.scopus.com/inward/record.uri?eid=2-s2.0-85107611132&doi=10.36721%2fPJPS.2021.34.3.SUP.1057-1062.1&partnerID=40&md5=f6713b7d701fa537b2b9ab4fa158ea5e	Faculty of Eastern Medicine, Hamdard University, Karachi, Pakistan; Department of Biosciences, Faculty of Sciences, Salim Habib University, Karachi, Pakistan; University College of Conventional Medicine, Islamia University of Bahawalpur, Bahawalpur, Pakistan; Department of Eastern Medicine, Directorate of Medical Sciences, GC University, Faisalabad, Pakistan	Rehman J.U., Faculty of Eastern Medicine, Hamdard University, Karachi, Pakistan, University College of Conventional Medicine, Islamia University of Bahawalpur, Bahawalpur, Pakistan; Iqbal A., Faculty of Eastern Medicine, Hamdard University, Karachi, Pakistan; Mahmood A., Department of Biosciences, Faculty of Sciences, Salim Habib University, Karachi, Pakistan; Asif H.M., University College of Con…	Recent studies on prevalence of urinary tract infection indicate that approximately one third population of the world has been suffering from this disease. The current study was designed to evaluate the antibacterial activity of aqueous-ethanolic extracts (30/70) of Tribulus terrestris (TT), Vaccinium macrocarpon (VM), Cuminum cyminum (CC), Rheum emodi (RE), Piper cubeba (PC) and their compound f…	Antibacterial; Antioxidant; Medicinal plants; Phytochemical analysis; UTI	Anti-Bacterial Agents; Antioxidants; Biphenyl Compounds; Ciprofloxacin; Cuminum; Disk Diffusion Antimicrobial Tests; Escherichia coli; Indicators and Reagents; Klebsiella pneumoniae; Picrates; Piper; Plant Extracts; Plants, Medicinal; Proteus mirabilis; Rheum; Staphylococcus saprophyticus; Tribulus; Urinary Tract Infections; Vaccinium macrocarpon; ciprofloxacin; Cuminum cyminum extract; Piper cub…		Adamczak A, Ozarowski M, Karpinski TM, Antibacterial activity of some flavonoids and organic acids widely distributed in plants, J. Clin. Med, 9, 1, (2020); Andriana Y, Xuan TD, Quy TN, Tran HD, Le QT, Biological activities and chemical constituents of essential oils from Piper cubeba Bojer and Piper nigrum L, Molecules, 24, 10, (2019); Aziz MA, Khan AH, Adnan M, Izatullah I, Traditional uses of …	M. Akram; Department of Eastern Medicine, Directorate of Medical Sciences, GC University, Faisalabad, Pakistan; email: muhammad.asif@iub.edu.pk	Pakistan Journal of Pharmaceutical Sciences	Pak. J. Pharma. Sci.	Article	Final		Scopus	2-s2.0-85107611132
Ur Rehman J.; Iqbal A.; Asif H.M.; Hadi F.; Ahmed K.; Ahmed M.; Sumreen L.	Ur Rehman, Jalil (59310150600); Iqbal, Asif (57882607200); Asif, Hafiz Muhammad (10840051200); Hadi, Faheem (57211969344); Ahmed, Khalil (59310119700); Ahmed, Mukhtiar (59118757400); Sumreen, Laila (37028796400)	59310150600; 57882607200; 10840051200; 57211969344; 59310119700; 59118757400; 37028796400	Alternative Approaches for the Management of Urinary Tract Infection with Crano-cure: A Randomized Clinical Trial	2024	Alternative therapies in health and medicine	30	7		12	19	7	0		https://www.scopus.com/inward/record.uri?eid=2-s2.0-85202906755&partnerID=40&md5=c1b40755e4b88fc105fc5fc4280e1e54			Background: Urinary tract infection (UTI) is a renal infection that affects the urinary tract and is global problem related to health and many people are affected each year at some points of their lives. Modern studies about urinary tract infections show that almost one third of the world's population has been suffering from this ailment. Different antibacterial medicines have been reported to ha…		Adolescent; Adult; Anti-Bacterial Agents; Ciprofloxacin; Female; Humans; Male; Middle Aged; Phytotherapy; Plant Extracts; Urinary Tract Infections; Vaccinium macrocarpon; Young Adult; antiinfective agent; ciprofloxacin; plant extract; adolescent; adult; clinical trial; controlled study; cranberry; drug therapy; female; human; male; middle aged; multicenter study; phytotherapy; procedures; randomi…					Altern Ther Health Med	Article	Final		Scopus	2-s2.0-85202906755
Patil R.; Jadhao R.; Anjankar N.; More A.; Gajabe G.; Shrivastava J.	Patil, Rupali (59250248400); Jadhao, Ritesh (59250292100); Anjankar, Namrata (58898205400); More, Akash (57217535574); Gajabe, Gauri (59248892800); Shrivastava, Jarul (58897610200)	59250248400; 59250292100; 58898205400; 57217535574; 59248892800; 58897610200	A Case Study Based on a Complementary and Alternative Medicine Approach on an Oligoasthenoteratozoospermic Patient and its Effect on Assisted Reproductive Technology Outcome	2024	Journal of Pharmacy and Bioallied Sciences	16	Suppl 3		S2991	S2994	3	0	10.4103/jpbs.jpbs_182_24	https://www.scopus.com/inward/record.uri?eid=2-s2.0-85200631591&doi=10.4103%2fjpbs.jpbs_182_24&partnerID=40&md5=d6cc4eccc9c436dee210b771151c258a	School of Allied Health Sciences, Datta Meghe Institute of Higher Education and Research, Sawangi Meghe, Maharashtra, Wardha, India; Acharya Vinoba Bhave Rural Hospital, Datta Meghe Institute of Higher Education and Research, Sawangi Meghe, Maharashtra, Wardha, India	Patil R., School of Allied Health Sciences, Datta Meghe Institute of Higher Education and Research, Sawangi Meghe, Maharashtra, Wardha, India; Jadhao R., School of Allied Health Sciences, Datta Meghe Institute of Higher Education and Research, Sawangi Meghe, Maharashtra, Wardha, India; Anjankar N., School of Allied Health Sciences, Datta Meghe Institute of Higher Education and Research, Sawangi M…	A couple visited the IVF clinic to seek treatment for primary infertility. A 45-year-old quadragenarian female and her 49-year-old male partner were recommended infertility treatment after 2 years of unsuccessful attempts to conceive. The woman had a recent history of dengue and chickenpox. The male partner was advised to do a semen analysis. The report showed asthenoteratozoospermia and the seme…	Agar plate; asthenoteratozoospermia; cranberry; female infertility; hypothyroidism; probiotic	chorionic gonadotropin; estradiol; levothyroxine; thyrotropin; adult; alternative medicine; Article; blood sampling; case report; chickenpox; clinical article; cranberry juice; dengue; echography; female; female infertility; follow up; human; hypothermia; hypothyroidism; infertility therapy; intrauterine insemination; lifestyle modification; middle aged; oligoasthenoteratozoospermia; outcome asse…		Singh R, Kaleem AM, Narayana SS, Mahdi AA., A case of oligoasthenoteratozoospermia with AZFc deletion and persistent oxidative stress, Indian J Hum Genet, 18, pp. 359-362, (2012); Shahid MA, Ashraf MA, Sharma S., Physiology, thyroid hormone, StatPearls, (2024); Santi D, Crepieux P, Reiter E, Spaggiari G, Brigante G, Casarini L, Et al., Follicle-stimulating hormone (FSH) action on spermatogenesis:…	A. More; Acharya Vinoba Bhave Rural Hospital, Datta Meghe Institute of Higher Education and Research, Wardha, Sawangi Meghe, Maharashtra, 442 001, India; email: aakashmore87@gmail.com	Wolters Kluwer Medknow Publications	J. Pharm. Bioallied Sci.	Article	Final		Scopus	2-s2.0-85200631591
Beniuk V.O.; Oleshko V.F.; Kovaliuk T.V.; Beniuk S.V.; Usevych I.А.; Korniiets N.G.; Polovynka V.O.	Beniuk, Vasyl O. (6507169512); Oleshko, Viktor F. (57215966492); Kovaliuk, Tetiana V. (57218518235); Beniuk, Svitlana V. (57218518345); Usevych, Igor А. (57218518162); Korniiets, Nellia G. (57244369400); Polovynka, Vladyslav O. (58137990700)	6507169512; 57215966492; 57218518235; 57218518345; 57218518162; 57244369400; 58137990700	Modern approach to the treatment of urinary tract infections during pregnancy	2024	Reproductive Health of Woman	2024	5		66	73	7	0	10.30841/2708-8731.5.2024.309848	https://www.scopus.com/inward/record.uri?eid=2-s2.0-85203705068&doi=10.30841%2f2708-8731.5.2024.309848&partnerID=40&md5=4a11bdbc5f8514840d45caa75d579d32	Department of Obstetrics and Gynecology № 3, O. O. Bogomolets National Medical University, Kyiv, Ukraine	Beniuk V.O., Department of Obstetrics and Gynecology № 3, O. O. Bogomolets National Medical University, Kyiv, Ukraine; Oleshko V.F., Department of Obstetrics and Gynecology № 3, O. O. Bogomolets National Medical University, Kyiv, Ukraine; Kovaliuk T.V., Department of Obstetrics and Gynecology № 3, O. O. Bogomolets National Medical University, Kyiv, Ukraine; Beniuk S.V., Department of Obstetrics a…	Urinary tract infections (UTIs) are an extremely common pathology among pregnant women and women in labor, the manifestation of which occurs during pregnancy. Physiological changes in a woman’s organism form an optimal background for infection or activation of the aggression of one’s own microbial environments – the microflora that colonizes the periurethral area and mostly belongs to the family …	asymptomatic bacteriuria; pregnancy; treatment; urinary tract infections			Kalinderi K, Delkos D, Kalinderis M, Athanasiadis A, Kalogiannidis I., Urinary tract infection during pregnancy: current concepts on a common multifaceted problem, J Obstet Gynaecol, 38, 4, pp. 448-453, (2018); Allen SR., Urinary tract infections in pregnancy, Clinical Maternal-Fetal Medicine, pp. 1-7, (2021); El-kashif MML., Urinary tract infection among pregnant women and its associated risk fa…		Publishing House Professional-Event	Reprod. Health. Woman.	Article	Final	All Open Access; Gold Open Access	Scopus	2-s2.0-85203705068
Wieland L.S.	Wieland, L. Susan (6603283344)	6603283344	Synopses of Cochrane Reviews from Cochrane Library Issue 10 2023 Through Issue 1 2024	2024	Journal of Integrative and Complementary Medicine	30	5		413	415	2	0	10.1089/jicm.2024.0179	https://www.scopus.com/inward/record.uri?eid=2-s2.0-85194590928&doi=10.1089%2fjicm.2024.0179&partnerID=40&md5=25212eb00bcea7b82ad283924fdefdb6	University of Maryl, Baltimore, MD, United States	Wieland L.S., University of Maryl, Baltimore, MD, United States	[No abstract available]		Humans; Review Literature as Topic; Systematic Reviews as Topic; antioxidant; cyanocobalamin; herbaceous agent; prebiotic agent; probiotic agent; synbiotic agent; thioctic acid; vitamin D; Article; child health; chronic kidney failure; clinical outcome; Cochrane Library; cranberry; diabetic neuropathy; human; inflammatory bowel disease; maternal welfare; medical research; pregnancy; urinary tract…			L.S. Wieland; University of Maryl, Baltimore, 520 W. Lombard Street, 21201, United States; email: swieland@som.umaryland.edu	Mary Ann Liebert Inc.	J. Integr. Complement. Med.	Article	Final		Scopus	2-s2.0-85194590928
Al-Shukri A.S.; Maksimova A.V.; Dub N.I.; Kostyukov S.V.; Manchenko A.A.; Mayorov I.D.; Ponomareva Y.A.; Petrov S.B.	Al-Shukri, A.S. (57224221977); Maksimova, A.V. (58286241300); Dub, N.I. (58286241400); Kostyukov, S.V. (58503900900); Manchenko, A.A. (58287328300); Mayorov, I.D. (58504163700); Ponomareva, Yu. A. (58090775200); Petrov, S.B. (7201794299)	57224221977; 58286241300; 58286241400; 58503900900; 58287328300; 58504163700; 58090775200; 7201794299	PREVENTION OF THE DEVELOPMENT OF CATHETER-ASSOCIATED URINARY SYSTEM INFECTIONS IN THE EARLY POSTOPERATIVE PERIOD	2023	Urologiia	2023	2		13	19	6	0	10.18565/urology.2023.2.13-19	https://www.scopus.com/inward/record.uri?eid=2-s2.0-85165621711&doi=10.18565%2furology.2023.2.13-19&partnerID=40&md5=9e5ae1fd2141f74958f2c000a1f7c80a	Department of Urology of FGBOU VO Pavlov First Saint Petersburg State Medical University of the Ministry of Health of the Russian Federation, Saint Petersburg, Russian Federation; FGBVOU VO S.M. Kirov Military Medical Academy of the Ministry of Defense of Russian Federation, Saint Petersburg, Russian Federation; FGBU NMRC named after V.A. Almazov of the Ministry of Health of the Russian Federatio…	Al-Shukri A.S., Department of Urology of FGBOU VO Pavlov First Saint Petersburg State Medical University of the Ministry of Health of the Russian Federation, Saint Petersburg, Russian Federation; Maksimova A.V., Department of Urology of FGBOU VO Pavlov First Saint Petersburg State Medical University of the Ministry of Health of the Russian Federation, Saint Petersburg, Russian Federation; Dub N.I…	Background. Bladder catheterization is a common medical manipulation that is associated with the risk of complications, including catheter-associated urinary tract infection (CAUTI), which accounts for 80% of all nosocomial infections of the urological profile. Aim. To evaluate the combined use of the biologically active additive Uronext and ceftriaxone in the prevention of the development of CAU…	CAUTI; cranberry extract; D-mannose; urinary catheter; urinary tract infections; Uronext; vitamin D3			Kranz J., Schmidt S., Wagenlehner F., Schneidewind L., Catheter-Associated Urinary Tract Infections in Adult Patients, Dtsch Arztebl Int, 117, 6, pp. 83-88, (2020); Mangal S., Pho A., Arcia A., Carter E., Patient and Family Engagement in Catheter-Associated Urinary Tract Infection (CAUTI) Prevention: A Systematic Review, Jt Comm J Qual Patient Saf, (2021); Vinnik Yu.S., Et al., Features of the fo…	A.S. Al-Shukri; Department No1 (general and emergent urology) of Scientific and Research Center of Urology of Scientific and Research Institute of Surgery and Emergent Medicine, FGBOU VO Pavlov First Saint Petersburg State Medical University of the Ministry of Health of Russia, Saint Petersburg, Russian Federation; email: ad330@mail.ru	Bionika Media Ltd.	Urologiia	Article	Final		Scopus	2-s2.0-85165621711
Raal A.; Kõiva M.; Kuperjanov A.; Vilbaste K.; Vlasova I.; Koshovyi O.	Raal, Ain (6505977002); Kõiva, Mare (36135692500); Kuperjanov, Andres (36135570700); Vilbaste, Kristel (56153564400); Vlasova, Inna (57219655975); Koshovyi, Oleh (34978866400)	6505977002; 36135692500; 36135570700; 56153564400; 57219655975; 34978866400	MULTI-USE OF CRANBERRIES (VACCINIUM SPP.): HERITAGE AND PHARMACEUTICAL RESULTS	2023	Folklore (Estonia)	89			107	142	35	1	10.7592/FEJF2023.89.cranberries	https://www.scopus.com/inward/record.uri?eid=2-s2.0-85172128974&doi=10.7592%2fFEJF2023.89.cranberries&partnerID=40&md5=992116e39703c22769c0f2477dfa3fdc	Institute of Pharmacy, Faculty of Medicine University of Tartu, Estonia; Department of Folkloristics Estonian Literary Museum, Estonia; Department of Folkloristics, Estonian Literary Museum, Estonia; Pharmacognosy Department, National University of Pharmacy, Ministry of Health of Ukraine, Ukraine	Raal A., Institute of Pharmacy, Faculty of Medicine University of Tartu, Estonia; Kõiva M., Department of Folkloristics Estonian Literary Museum, Estonia; Kuperjanov A., Department of Folkloristics, Estonian Literary Museum, Estonia; Vilbaste K.; Vlasova I., Pharmacognosy Department, National University of Pharmacy, Ministry of Health of Ukraine, Ukraine; Koshovyi O., Institute of Pharmacy, Facul…	The European cranberry (Vaccinium oxycoccus L., syn. Oxycoccus palustris Pers.) has a wide geographical distribution in natural bogs of Europe, Asia, and North America. The American cranberry (Vaccinium macrocarpon Aiton, syn. Oxycoccus macrocarpos (Aiton) Pursh) is more easily cultivated in the northern regions of the world and is therefore an available source of bioactive compounds. They are bo…	cranberry; ethnobotany; ethnomedicine; pharmacology; phytochemical research; plant names; Vaccinium macrocarpon; Vaccinium oxycoccus		Eesti Kirjandusmuuseum, (EKM 8-2/20/3); European Commission, EC, (1232466); Eesti Teadusagentuur, ETAg, (PRG1903, VMVFA22189); European Regional Development Fund, ERDF	Abeywickrama Gihan, Debnath Samir C., Ambigaipalan Priyatharini, Shahidi Fereidoon, Phenolics of Selected Cranberry Genotypes (Vaccinium macrocarpon Ait.) and Their Antioxidant Efficacy, Journal of Agricultural Food Chemistry, 64, 49, pp. 9342-9351, (2016); Botanical Pharmacognosy – Microscopic Characterization of Botanical Medicines, (2011); Amin Ruhul, Thalluri Chandrashekar, Docea Anca Oana, S…		FB and Media Group of Estonian Literary Museum	Folklore	Article	Final	All Open Access; Bronze Open Access	Scopus	2-s2.0-85172128974
Hakkola M.; Vehviläinen P.; Muotka J.; Tejesvi M.V.; Pokka T.; Vähäsarja P.; Hanni A.-M.; Renko M.; Uhari M.; Salo J.; Tapiainen T.	Hakkola, Mikael (58077147600); Vehviläinen, Pekka (58077711300); Muotka, Janita (58076599500); Tejesvi, Mysore V. (8435642100); Pokka, Tytti (6602746300); Vähäsarja, Päivi (58076329400); Hanni, Anna-Maija (56053876900); Renko, Marjo (6701488507); Uhari, Matti (7004514802); Salo, Jarmo (14833165800); Tapiainen, Terhi (56089809400)	58077147600; 58077711300; 58076599500; 8435642100; 6602746300; 58076329400; 56053876900; 6701488507; 7004514802; 14833165800; 56089809400	Cranberry-lingonberry juice affects the gut and urinary microbiome in children - a randomized controlled trial	2023	APMIS	131	3		112	124	12	4	10.1111/apm.13292	https://www.scopus.com/inward/record.uri?eid=2-s2.0-85146756233&doi=10.1111%2fapm.13292&partnerID=40&md5=f03838298dd0af4b9216c1a6fb5dfcc1	Research Unit of Clinical Medicine and Medical Research Centre Oulu, University of Oulu, Oulu, Finland; Ecology and Genetics, Faculty of Science, University of Oulu, Oulu, Finland; Department of Pediatrics and Adolescent Medicine, Oulu University Hospital, Oulu, Finland; Oulu Health Care Center, Oulu, Finland; University of Eastern Finland and Kuopio University Hospital, Kuopio, Finland; Biocente…	Hakkola M., Research Unit of Clinical Medicine and Medical Research Centre Oulu, University of Oulu, Oulu, Finland; Vehviläinen P., Ecology and Genetics, Faculty of Science, University of Oulu, Oulu, Finland; Muotka J., Research Unit of Clinical Medicine and Medical Research Centre Oulu, University of Oulu, Oulu, Finland; Tejesvi M.V., Research Unit of Clinical Medicine and Medical Research Centr…	The mechanism by which cranberry-lingonberry juice (CLJ) prevents urinary tract infections (UTI) in children remains unknown. We hypothesized that it alters the composition of the gut or urinary microbiome. Altogether, 113 children with UTIs were randomly allocated to drink either CLJ or a placebo juice for 6 months. We collected urinary samples at 3 months and fecal samples at 3, 6 and 12 months…	Children; cranberry; infectious disease; lingonberry; microbiome; urinary tract infection	Beverages; Child; Escherichia coli; Humans; Microbiota; Urinary Tract Infections; Vaccinium macrocarpon; Vaccinium vitis-idaea; amoxicillin plus clavulanic acid; antibiotic agent; bacterial RNA; cefalexin; cefuroxime; cotrimazine; nitrite; nitrofurantoin; pivmecillinam; placebo; ribosome RNA; RNA 16S; trimethoprim; Actinobacteria; antibiotic prophylaxis; Article; Bacteroidetes; child; clinical ou…	Stiftelsen Alma och KA Snellman Foundation; Suomen Lääketieteen Säätiö; Academy of Finland, AKA; Juho Vainion Säätiö; Päivikki ja Sakari Sohlbergin Säätiö; Lastentautien Tutkimussäätiö	Shaikh N., Morone N.E., Bost J.E., Farrell M.H., Prevalence of urinary tract infection in childhood: a meta-analysis, Pediatr Infect Dis J, 27, 4, pp. 302-308, (2008); Uhari M., Nuutinen M., Epidemiology of symptomatic infections of the urinary tract in children, BMJ, 297, 6646, pp. 450-452, (1988); Conway P.H., Cnaan A., Zaoutis T., Henry B.V., Grundmeier R.W., Keren R., Recurrent urinary tract …	M. Hakkola; Research Unit of Clinical Medicine and Medical Research Centre Oulu, University of Oulu, Oulu, Finland; email: mikael.hakkola@student.oulu.fi	John Wiley and Sons Inc	APMIS	Article	Final	All Open Access; Hybrid Gold Open Access	Scopus	2-s2.0-85146756233
Renda G.; Şöhretoğlu D.	Renda, Gülin (55736434600); Şöhretoğlu, Didem (8379990500)	55736434600; 8379990500	Fruit juices: chemical compositions and health benefits	2024	Phytochemistry Reviews							0	10.1007/s11101-024-10013-5	https://www.scopus.com/inward/record.uri?eid=2-s2.0-85203176516&doi=10.1007%2fs11101-024-10013-5&partnerID=40&md5=3be62789e42d0eb05a4e8f42381c0cce	Department of Pharmacognosy, Faculty of Pharmacy, Karadeniz Technical University, Trabzon, 61100, Turkey; Department of Pharmacognosy, Faculty of Pharmacy, Hacettepe University, Sıhhiye, Ankara, 06100, Turkey	Renda G., Department of Pharmacognosy, Faculty of Pharmacy, Karadeniz Technical University, Trabzon, 61100, Turkey; Şöhretoğlu D., Department of Pharmacognosy, Faculty of Pharmacy, Hacettepe University, Sıhhiye, Ankara, 06100, Turkey	Polyphenols are known to have positive effects on health. Consuming fruits rich in polyphenols can reduce the risk of chronic diseases. Drinking fruit juices or other fruit-derived beverages can be an enjoyable way to incorporate fruit’s nutritional benefits and flavor into the diet. However, concerns have been raised that drinking fruit juices and contain too little fiber compared to whole fruit…	Apple; Cranberry; Fruit beverages; Grape; Polyphenol; Pomegranate			Agarwal S., Fulgoni I.V.L., Welland D., Intake of 100% fruit juice is associated with improved diet quality of adults: NHANES 2013–2016 analysis, Nutrients, 11, 10, (2019); Aini N., Permatasani B., Khasanah U., Sukmawati A., Antimicrobial activity of lime juice (Citrus aurantifolia) against Propionibacterium acnes and Staphylococcus epidermidis, Adv Sci Lett, 23, pp. 12443-12446, (2017); Akter R.…	D. Şöhretoğlu; Department of Pharmacognosy, Faculty of Pharmacy, Hacettepe University, Sıhhiye, Ankara, 06100, Turkey; email: didems@hacettepe.edu.tr	Springer Science and Business Media B.V.	Phytochem. Rev.	Article	Article in press		Scopus	2-s2.0-85203176516
Colombino E.; Cavana P.; Martello E.; Devalle V.; Miniscalco B.; Ravera N.; Zanatta R.; Capucchio M.T.; Biasibetti E.	Colombino, Elena (57206725055); Cavana, Paola (15761872900); Martello, Elisa (35345229900); Devalle, Valentina (57224170672); Miniscalco, Barbara (6506069495); Ravera, Nicoletta (57224177543); Zanatta, Renato (6603216839); Capucchio, Maria Teresa (6603584480); Biasibetti, Elena (54413817600)	57206725055; 15761872900; 35345229900; 57224170672; 6506069495; 57224177543; 6603216839; 6603584480; 54413817600	A new diet supplement formulation containing cranberry extract for the treatment of feline idiopathic cystitis	2022	Natural Product Research	36	11		2884	2887	3	2	10.1080/14786419.2021.1925273	https://www.scopus.com/inward/record.uri?eid=2-s2.0-85107136906&doi=10.1080%2f14786419.2021.1925273&partnerID=40&md5=e009f93ef8c0e921af2707183f3a9c6f	Department of Veterinary Sciences, University of Turin, Grugliasco, Italy; Division of Epidemiology and Public Health, School of Medicine, University of Nottingham, Nottingham, United Kingdom; Clinica Veterinaria Borgo Po, Torino, Italy; Institute of Sciences of Food Production, CNR, Grugliasco, Italy; Istituto Zooprofilattico Sperimentale del Piemonte, Liguria e Valle d'Aosta, Turin, Italy	Colombino E., Department of Veterinary Sciences, University of Turin, Grugliasco, Italy; Cavana P., Department of Veterinary Sciences, University of Turin, Grugliasco, Italy; Martello E., Division of Epidemiology and Public Health, School of Medicine, University of Nottingham, Nottingham, United Kingdom; Devalle V., Clinica Veterinaria Borgo Po, Torino, Italy; Miniscalco B., Department of Veterin…	This study aimed to investigate whether cranberry extract could reduce lower urinary tract (LUT) and gastro-intestinal (GI) signs in feline idiopathic cystitis (FIC). Twenty-one client-owned cats were randomly allocated to two groups: a treated group (T, n = 10) receiving daily an oral nutritional supplement containing cranberry extract and a control group (C, n = 11). Owners were trained to reco…	Cat; clinical pathology; clinical trial; cranberry; diet supplement; feline idiopathic cystitis	Animals; Cats; Cystitis; Diet; Dietary Supplements; Plant Extracts; Vaccinium macrocarpon; antiinflammatory agent; cranberry extract; cyclooxygenase 2; pectin; proanthocyanidin; plant extract; animal experiment; antiinflammatory activity; Article; cat; constipation; controlled study; cystitis; diet supplementation; disease severity; dysuria; enteritis; feline idiopathic cystitis; feline idiopathi…		Buffington C.A.T., Westropp J.L., Chew D.J., Bolus R.R., Risk factor associated with clinical signs of lower urinary tract disease in indoor-housed cats, J Am Vet Med Assoc, 228, 5, pp. 722-725, (2006); Coleman C.M., Ferreira D., Oligosaccharides and complex carbohydrates: a new paradigm for cranberry bioactivity, Molecules (Basel, Switzerland), 25, 4, (2020); Cote J., Caillet S., Doyon G., Sylva…	M.T. Capucchio; Department of Veterinary Sciences, University of Turin, Grugliasco, Italy; email: mariateresa.capucchio@unito.it	Taylor and Francis Ltd.	Nat. Prod. Res.	Article	Final		Scopus	2-s2.0-85107136906
Gleicher S.; Sebesta E.M.; Kaufman M.R.; Dmochowski R.R.; Reynolds W.S.	Gleicher, Stephanie (57195687824); Sebesta, Elisabeth M. (56166894400); Kaufman, Melissa R. (12784694100); Dmochowski, Roger R. (7004861347); Reynolds, William Stuart (16417883100)	57195687824; 56166894400; 12784694100; 7004861347; 16417883100	Recurrent urinary tract infection management and prevention techniques among a population-based cohort of women	2023	Neurourology and Urodynamics	42	8		1676	1685	9	0	10.1002/nau.25281	https://www.scopus.com/inward/record.uri?eid=2-s2.0-85169826248&doi=10.1002%2fnau.25281&partnerID=40&md5=86e78e7a53963d5e411886d45e3c72a8	Department of Urology, Vanderbilt University Medical Center, Nashville, TN, United States	Gleicher S., Department of Urology, Vanderbilt University Medical Center, Nashville, TN, United States; Sebesta E.M., Department of Urology, Vanderbilt University Medical Center, Nashville, TN, United States; Kaufman M.R., Department of Urology, Vanderbilt University Medical Center, Nashville, TN, United States; Dmochowski R.R., Department of Urology, Vanderbilt University Medical Center, Nashvil…	Introduction: Recurrent urinary tract infection (rUTI), defined as three or more UTIs in 12 months, has psychological, physical, and financial burden. Many women with rUTI are not satisfied with care and report only starting preventative measures after several infections. The goal of this study is to elucidate current UTI management trends and the implementation of UTI prevention strategies. Meth…	recurrent UTI; transvaginal estrogen cream; urinary tract infection; UTI management; UTI prevention	Adult; Estrogens; Female; Humans; Plant Extracts; Recurrence; Secondary Prevention; Urinary Tract Infections; Vagina; antibiotic agent; cranberry extract; estrogen; mannose; estrogen; plant extract; adult; Article; bladder spasm; climacterium; cohort analysis; controlled study; cystalgia; dyspareunia; female; fluid intake; general practitioner; hematuria; human; low drug dose; major clinical stud…	Vanderbilt Institute for Clinical and Translational Research, VICTR, (VR63981)	Medina M., Castillo-Pino E., An introduction to the epidemiology and burden of urinary tract infections, Ther Adv Urol, 11, (2019); Foxman B., Urinary tract infection syndromes, Infect Dis Clin North Am, 28, 1, pp. 1-13, (2014); Anger J.T., Bixler B.R., Holmes R.S., Lee U.J., Santiago-Lastra Y., Selph S.S., Updates to recurrent uncomplicated urinary tract infections in women: AUA/CUA/SUFU guideli…	W.S. Reynolds; Department of Urology, Vanderbilt University Medical Center, Nashville, A1302 MC North, 37232, United States; email: w.stuart.reynolds@vumc.org	John Wiley and Sons Inc	Neurourol. Urodyn.	Article	Final	All Open Access; Bronze Open Access	Scopus	2-s2.0-85169826248
Gupta S.; Dhawan J.; McColl M.A.; Smith K.; McColl A.	Gupta, Shikha (57199153013); Dhawan, Jillian (57540967500); McColl, Mary Ann (7004469961); Smith, Karen (57213077990); McColl, Alexander (37002032300)	57199153013; 57540967500; 7004469961; 57213077990; 37002032300	Use and Costs of Nonprescription Medications Among People With Spinal Cord Injury	2022	Archives of Physical Medicine and Rehabilitation	103	7		1279	1284	5	0	10.1016/j.apmr.2021.12.030	https://www.scopus.com/inward/record.uri?eid=2-s2.0-85126751080&doi=10.1016%2fj.apmr.2021.12.030&partnerID=40&md5=857d06b197fff557e9f4c09af9cbe9e2	School of Rehabilitation Therapy, Faculty of Health Sciences, Queen's University, Kingston, ON, Canada; Faculty of Health Sciences, Queen's University, Kingston, ON, Canada; Department of Physical Medicine and Rehabilitation, School of Medicine, Queen's University, Kingston, ON, Canada; University of New South Wales, NSW, Australia	Gupta S., School of Rehabilitation Therapy, Faculty of Health Sciences, Queen's University, Kingston, ON, Canada; Dhawan J., Faculty of Health Sciences, Queen's University, Kingston, ON, Canada; McColl M.A., School of Rehabilitation Therapy, Faculty of Health Sciences, Queen's University, Kingston, ON, Canada; Smith K., Department of Physical Medicine and Rehabilitation, School of Medicine, Queen…	Objectives: The study objectives were to assess the prevalence of, and factors associated with the use and costs of nonprescription medications among people with spinal cord injury. Design: Observational design; a cross-sectional online survey. Setting: Community in Canada. Participants: Individuals with spinal cord injury (N=160). Interventions: Not applicable. Main Outcome Measures: Not applica…	Dietary supplements; Drug costs; Drug utilization; Nonprescription drugs; Over-the-counter medications; Rehabilitation; Spinal cord injury	Costs and Cost Analysis; Cross-Sectional Studies; Dietary Supplements; Humans; Nonprescription Drugs; Spinal Cord Injuries; acetylsalicylic acid; adrenochrome; antacid agent; ascorbic acid; benadryl; calcium; cetirizine; chondroitin; cotrimoxazole; dimenhydrinate; diphenhydramine; ethinylestradiol plus levonorgestrel; fatty acid; glucosamine; ibuprofen; iron; ispagula; magnesium; medical cannabis…	Mark S. Lodge Foundation Fund; Queen's University	Qato D.M., Alexander G.C., Conti R.M., Johnson M., Schumm P., Lindau S.T., Use of prescription and over-the-counter medications and dietary supplements among older adults in the United States, JAMA, 300, pp. 2867-2878, (2008); Kardas P., Urbanski F., Lichwierowicz A., Et al., The prevalence of selected potential drug-drug interactions of analgesic drugs and possible methods of preventing them: le…	S. Gupta; Institute for Health Services and Policy Research, Kingston, 21 Arch Street, Third Floor, Abramsky Hall, Queen's University, K7L 3N6, Canada; email: shikha.gupta@queensu.ca	W.B. Saunders	Arch. Phys. Med. Rehabil.	Article	Final		Scopus	2-s2.0-85126751080
Osungunna M.O.	Osungunna, Michael Oluwole (36562428500)	36562428500	BIOFILM: FORMATION AND NATURAL PRODUCTS’ APPROACH TO CONTROL - A REVIEW	2022	African Journal of Infectious Diseases	16	2		59	71	12	9	10.21010/Ajidv16i2S.7	https://www.scopus.com/inward/record.uri?eid=2-s2.0-85140080848&doi=10.21010%2fAjidv16i2S.7&partnerID=40&md5=05cc9316e6f0acc213d32d4c0930eb75	Department of Pharmaceutical Microbiology, Faculty of Pharmacy, Obafemi Awolowo University, Osun State, Ile-Ife, Nigeria	Osungunna M.O., Department of Pharmaceutical Microbiology, Faculty of Pharmacy, Obafemi Awolowo University, Osun State, Ile-Ife, Nigeria	Biofilm formation, especially on indwelling medical devices such as catheters, can result in infections and su bstantially affect patients’ quality of life. Biofilm-associated infections have led to increased morbidity and mortality, increased cost of treatment, and length of hospital stay. However, all of the identified consequences of the biofilm-associated infections had been attributed to the…	Approach; Biofilm; Control; Formation; Natural products	antiinfective agent; natural product; penicillin derivative; probiotic agent; antibiotic resistance; Article; bacterial growth; biliary tract infection; biofilm; Candida albicans; Candida tropicalis; cranberry; cystic fibrosis; Enterobacteriaceae; Escherichia coli; hydrophobicity; infection control; Klebsiella pneumoniae; nonhuman; otitis media; oxidation; pH; Pseudomonas aeruginosa; quorum sensi…		Aires C. P., Batista M. J. A, Pitondo-Silva A., Decrease of ceftriaxone susceptibility in Klebsiella pneumoniae according to biofilm maturation, Journal of Global Antimicrobial Resistance, 9, pp. 126-127, (2017); Alnaqdy A., Al-Jabri A., Al Mahrooqi Z., Nzeako B., Nsanze H., Inhibition effect of honey on the adherence of Salmonella to intestinal epithelial cells in vitro, International Journal of…	M.O. Osungunna; Department of Pharmaceutical Microbiology, Faculty of Pharmacy, Obafemi Awolowo University, Ile-Ife, Osun State, Nigeria; email: mowole@oauife.edu.ng	African Traditional, Herbal Medicine Supporters Initiative	Afr. J. Infect. Dis.	Article	Final	All Open Access; Hybrid Gold Open Access	Scopus	2-s2.0-85140080848
Lelie-van der Zande R.; Koster E.S.; Teichert M.; Bouvy M.L.	Lelie-van der Zande, Rian (57222670241); Koster, Ellen S. (35094113700); Teichert, Martina (56088100100); Bouvy, Marcel L. (7005167271)	57222670241; 35094113700; 56088100100; 7005167271	Womens' self-management skills for prevention and treatment of recurring urinary tract infection	2021	International Journal of Clinical Practice	75	8	e14289				10	10.1111/ijcp.14289	https://www.scopus.com/inward/record.uri?eid=2-s2.0-85105658410&doi=10.1111%2fijcp.14289&partnerID=40&md5=2e714d259a5a121796195ebdbf6baf7d	Department of Pharmacoepidemiology and Clinical Pharmacology, Utrecht Institute for Pharmaceutical Sciences, Utrecht University, Utrecht, Netherlands; Department of Clinical Pharmacy and Toxicology, Leiden University Medical Center, Leiden, Netherlands	Lelie-van der Zande R., Department of Pharmacoepidemiology and Clinical Pharmacology, Utrecht Institute for Pharmaceutical Sciences, Utrecht University, Utrecht, Netherlands; Koster E.S., Department of Pharmacoepidemiology and Clinical Pharmacology, Utrecht Institute for Pharmaceutical Sciences, Utrecht University, Utrecht, Netherlands; Teichert M., Department of Clinical Pharmacy and Toxicology,…	Background: The guideline on urinary tract infections (UTI) of the Dutch College of General Practitioners provides recommendations on patient-initiated treatment and prevention of recurring UTI. Aim: To study familiarity with self-management skills for prevention of recurring UTI amongst adult women. Design and settings: An online questionnaire was developed, based on the UTI guideline and interv…		Adult; Aged; Female; General Practitioners; Humans; Middle Aged; Plant Extracts; Recurrence; Self-Management; Urinary Tract Infections; analgesic agent; ascorbic acid; fosfomycin; mannose; nitrofurantoin; trimethoprim; plant extract; access to information; adult; age; Article; awareness; bladder emptying; clinical article; consultation; cranberry; drug use; education program; educational status; …	U.S. Environmental Protection Agency, EPA	Butler C.C., Hawking M.K.D., Quigley A., McNulty C.A.M., Incidence, severity, help seeking, and management of uncomplicated urinary tract infection: a population-based survey, Br J Gen Prac, 65, 639, pp. e702-e707, (2015); Foxman B., Epidemiology of urinary tract infections: incidence, morbidity, and economic costs, Am J Med, 113, pp. 5S-13S, (2002); Foxman B., Barlow R., D'Arcy H., Gillespie B.,…	R. Lelie-van der Zande; Department of Pharmacoepidemiology and Clinical Pharmacology, Utrecht Institute for Pharmaceutical Sciences, Utrecht University, Utrecht, Netherlands; email: a.c.a.lelie-vanderzande@uu.nl	John Wiley and Sons Inc	Int. J. Clin. Pract.	Article	Final	All Open Access; Gold Open Access; Green Open Access	Scopus	2-s2.0-85105658410
Meena J.; Thomas C.C.; Kumar J.; Raut S.; Hari P.	Meena, Jitendra (57217997226); Thomas, Christy C. (57209328277); Kumar, Jogender (57214276860); Raut, Sumantra (57206135769); Hari, Pankaj (7102513366)	57217997226; 57209328277; 57214276860; 57206135769; 7102513366	Non-antibiotic interventions for prevention of urinary tract infections in children: a systematic review and meta-analysis of randomized controlled trials	2021	European Journal of Pediatrics	180	12		3535	3545	10	14	10.1007/s00431-021-04091-2	https://www.scopus.com/inward/record.uri?eid=2-s2.0-85108583684&doi=10.1007%2fs00431-021-04091-2&partnerID=40&md5=d6b40b29d92e1ab46ec737742064784d	Department of Pediatrics, Post Graduate Institute of Medical Education and Research, Chandigarh, India; Taluk Headquarters Hospital, Pampady, Kottayam, Kerala, India; Division of Pediatric Nephrology, Department of Pediatrics, NRS Medical College & Hospital, Kolkata, India; Division of Nephrology, Department of Pediatrics, ICMR Center for Advanced Research in Nephrology, All India Institute of Me…	Meena J., Department of Pediatrics, Post Graduate Institute of Medical Education and Research, Chandigarh, India; Thomas C.C., Taluk Headquarters Hospital, Pampady, Kottayam, Kerala, India; Kumar J., Department of Pediatrics, Post Graduate Institute of Medical Education and Research, Chandigarh, India; Raut S., Division of Pediatric Nephrology, Department of Pediatrics, NRS Medical College & Hosp…	A considerable proportion of children experience a recurrence of urinary tract infection (UTI) following the first episode. While low-dose antibiotic prophylaxis has been the mainstay for the prevention of UTI, recent evidence raised concerns over their efficacy and safety. Hence, we aim to systematically synthesize evidence on the efficacy and safety of non-antibiotic prophylactic interventions …	Cranberry; Pediatrics; Probiotics, Prophylaxis; Urinary tract infection	Adult; Anti-Bacterial Agents; Antibiotic Prophylaxis; Child; Humans; Probiotics; Randomized Controlled Trials as Topic; Urinary Tract Infections; antibiotic agent; antiinfective agent; cranberry extract; lingonberry extract; nitrofurantoin; placebo; plant extract; probiotic agent; retinol; unclassified drug; vitamin D; yoghurt; antiinfective agent; probiotic agent; adult; antibiotic prophylaxis; …		Marild S., Jodal U., Incidence rate of first-time symptomatic urinary tract infection in children under 6 years of age, Acta Paediatr Oslo Nor 1992, 87, pp. 549-552, (1998); Hellstrom A., Hanson E., Hansson S., Et al., Association between urinary symptoms at 7 years old and previous urinary tract infection, Arch Dis Child, 66, pp. 232-234, (1991); Keren R., Shaikh N., Pohl H., Gravens-Mueller L.,…	P. Hari; Division of Nephrology, Department of Pediatrics, ICMR Center for Advanced Research in Nephrology, All India Institute of Medical Sciences, New Delhi, India; email: pankajhari@hotmail.com	Springer Science and Business Media Deutschland GmbH	Eur. J. Pediatr.	Article	Final		Scopus	2-s2.0-85108583684
Marits A.K.; Fischler B.; Chromek M.	Marits, Ann Katrine (57221109353); Fischler, Björn (7005296318); Chromek, Milan (6603463904)	57221109353; 7005296318; 6603463904	Paediatricians face challenging times as COVID-19 can cloud other diagnoses and lead to treatment delays	2021	Acta Paediatrica, International Journal of Paediatrics	110	4		1289	1290	1	2	10.1111/apa.15725	https://www.scopus.com/inward/record.uri?eid=2-s2.0-85098164006&doi=10.1111%2fapa.15725&partnerID=40&md5=05f1e8136237a0b3ad9067b874c7e861	Division of Paediatrics, Department of Clinical Science, Intervention and Technology, Karolinska Institutet and Karolinska University Hospital, Stockholm, Sweden	Marits A.K., Division of Paediatrics, Department of Clinical Science, Intervention and Technology, Karolinska Institutet and Karolinska University Hospital, Stockholm, Sweden; Fischler B., Division of Paediatrics, Department of Clinical Science, Intervention and Technology, Karolinska Institutet and Karolinska University Hospital, Stockholm, Sweden; Chromek M., Division of Paediatrics, Department…	[No abstract available]		Adolescent; Anti-Bacterial Agents; COVID-19; Delayed Diagnosis; Diagnosis, Differential; Diagnostic Errors; Female; Humans; Pyelonephritis; Systemic Inflammatory Response Syndrome; Time-to-Treatment; antibiotic agent; C reactive protein; cefotaxime; D dimer; ferritin; fibrinogen; ibuprofen; succimer; antiinfective agent; abdominal tenderness; adolescent; antibiotic therapy; Article; backache; bod…		Feldstein L.R., Rose E.B., Horwitz S.M., Et al., Multisystem inflammatory syndrome in U.S. children and adolescents, N Engl J Med, 383, 4, pp. 334-346, (2020); Snapiri O., Rosenberg Danziger C., Krause I., Et al., Delayed diagnosis of paediatric appendicitis during the COVID-19 pandemic, Acta Paediatr, 109, 8, pp. 1672-1676, (2020); Chromek M., Brauner A., Urinary tract infection. Why do some chi…	M. Chromek; Division of Paediatrics, Department of Clinical Science, Intervention and Technology, Karolinska Institutet and Karolinska University Hospital, Stockholm, Sweden; email: Milan.Chromek@sll.se	Blackwell Publishing Ltd	Acta Paediatr. Int. J. Paediatr.	Article	Final	All Open Access; Green Open Access; Hybrid Gold Open Access	Scopus	2-s2.0-85098164006
Kemmerling K.; Yates N.	Kemmerling, Kristel (57850276900); Yates, Natasha (56601221800)	57850276900; 56601221800	Continuity of care: A challenge during the COVID-19 pandemic	2022	Medicine Today	23	01-Feb		64	66	2	1		https://www.scopus.com/inward/record.uri?eid=2-s2.0-85136158832&partnerID=40&md5=80bfbad85d4819e690431407ce974adf	Robina Medical and Dental Centre, Robina, Australia; Mudgeeraba General Practice, Robina, Australia; Bond University, Robina, QLD, Australia	Kemmerling K., Robina Medical and Dental Centre, Robina, Australia; Yates N., Mudgeeraba General Practice, Robina, Australia, Bond University, Robina, QLD, Australia	The COVID-19 pandemic has seen a loss of continuity of care in general practice, with impacts on patient care, including missed preventive health opportunities, delayed diagnosis and over-investigation, as well as GP burnout. As the pandemic continues, GPs need to be supported to maintain continuity of care to achieve the best outcomes for their patients and themselves. © 2022 Medicine Today Pty …		antibiotic agent; contrast medium; adult; ambulance; anaphylaxis; Article; asthma; atrial fibrillation; clinical article; computer assisted tomography; coronavirus disease 2019; coughing; COVID-19 testing; cranberry juice; delayed diagnosis; dysuria; emergency ward; female; fever; flank pain; general practitioner; hospital admission; human; infection; intensive care unit; major clinical study; ma…		Baker R, Freeman GK, Haggerty JL, Bankart MJ, Nockels KH., Primary medical care continuity and patient mortality: a systematic review, Br J Gen Pract, 70, pp. 600-611, (2020); Jackson C, Ball L., Continuity of care: vital, but how do we measure and promote it?, Aust J Gen Pract, 47, pp. 662-664, (2018); Starfield B, Leiyu S, Macinko J., Contribution of primary care to health systems and health, M…		Medicine Today Pty Ltd	Med. Today	Article	Final		Scopus	2-s2.0-85136158832
Bagot J.-L.; Stahl G.	Bagot, Jean-Lionel (6603495762); Stahl, Georges (57193134805)	6603495762; 57193134805	A Case of Recurrent Urinary Tract Infection Successfully Treated during Homeopathic Supportive Care in Oncology	2022	Homeopathy	112	3		205	211	6	1	10.1055/s-0042-1758554	https://www.scopus.com/inward/record.uri?eid=2-s2.0-85166376277&doi=10.1055%2fs-0042-1758554&partnerID=40&md5=26e756c56ada74296874e627763bc448	Department of Integrative Health, Saint Vincent Hospital Group, Clinique de la Toussaint, Toussaint, Strasbourg, France; 9 avenue Auguste Wicky, Mulhouse, 68700, France	Bagot J.-L., Department of Integrative Health, Saint Vincent Hospital Group, Clinique de la Toussaint, Toussaint, Strasbourg, France; Stahl G., 9 avenue Auguste Wicky, Mulhouse, 68700, France	Introduction A 32-year-old patient with colon cancer consulted for homeopathic supportive care (HSC). She had also suffered from recurrent urinary tract infections (RUTIs) for 20 years. Could homeopathy treat these two very different issues with the same medicine? The Patient's Main Concerns Though the main reason for the consultation was a fear of the side effects of chemotherapy, the presence o…	clinical case; constitutional remedy; homeopathic supportive care; Pulsatilla; recurrent urinary tract infection	Adult; Female; Homeopathy; Humans; Materia Medica; Peripheral Nervous System Diseases; Pulsatilla; Quality of Life; Urinary Tract Infections; amoxicillin; cranberry extract; fluorouracil; fosfomycin; oxaliplatin; materia medica; adjuvant chemotherapy; adjuvant therapy; adult; anxiety; Article; cancer chemotherapy; cancer therapy; case report; clinical article; colectomy; colonoscopy; cystitis; dr…		Flores-Mireles A.L., Walker J.N., Caparon M., Hultgren S.J., Urinary tract infections: Epidemiology, mechanisms of infection and treatment options, Nat Rev Microbiol, 13, pp. 269-284, (2015); Foxman B., Epidemiology of urinary tract infections: Incidence, morbidity, and economic costs, Dis Mon, 49, pp. 53-70, (2003); Stahl G., Bagot J.L., Homeopathic approach to the management of recurrent urinar…	J.-L. Bagot; Integrative Health Department, Saint Vincent Hospital Group, Clinique de la Toussaint, Strasbourg, 11 rue de la Toussaint, 67000, France; email: jlbagot@orange.fr	Georg Thieme Verlag	Homeopathy	Article	Final		Scopus	2-s2.0-85166376277
Howell A.B.; Dreyfus J.-F.; Bosley S.; Krueger C.G.; Birmingham A.; Reed J.D.; Chughtai B.	Howell, Amy B. (57207870336); Dreyfus, Jean-François (57222657101); Bosley, Scott (58698198500); Krueger, Christian G. (35547796100); Birmingham, Andrew (57210374442); Reed, Jess D. (7403642384); Chughtai, Bilal (8684321600)	57207870336; 57222657101; 58698198500; 35547796100; 57210374442; 7403642384; 8684321600	Differences in P-Type and Type 1 Uropathogenic Escherichia coli Urinary Anti-Adhesion Activity of Cranberry Fruit Juice Dry Extract Product and D-Mannose Dietary Supplement	2024	Journal of Dietary Supplements	21	5		633	659	26	0	10.1080/19390211.2024.2356592	https://www.scopus.com/inward/record.uri?eid=2-s2.0-85194877786&doi=10.1080%2f19390211.2024.2356592&partnerID=40&md5=810d8b990406d2c55d75fdec3a724acb	Marucci Center for Blueberry Cranberry Research and Extension, Rutgers, the State University of NJ, Chatsworth, NJ, United States; Complete Phytochemical Solutions, LLC, Cambridge, WI, United States; Consultant Methodology & Statistics (DRCL), France; Department of Animal and Dairy Sciences, University of WI, Madison, WI, United States; Plainview Hospital, Smith Institute of Urology, Northwell He…	Howell A.B., Marucci Center for Blueberry Cranberry Research and Extension, Rutgers, the State University of NJ, Chatsworth, NJ, United States, Complete Phytochemical Solutions, LLC, Cambridge, WI, United States; Dreyfus J.-F., Consultant Methodology & Statistics (DRCL), France; Bosley S., Complete Phytochemical Solutions, LLC, Cambridge, WI, United States; Krueger C.G., Complete Phytochemical So…	Background: Urinary tract infection (UTI) prevention benefits of cranberry intake are clinically validated, especially for women and children. To ensure the benefits of cranberry dietary supplement products, the anti-adhesion activity (AAA) against uropathogenic bacteria is routinely used in in vitro bioassays to determine the activity in whole product formulations, isolated compounds, and ex viv…	Bacterial anti-adhesion activity (AAA); cranberry; D-mannose; dietary supplements; soluble proanthocyanidins; urinary tract infections	Bacterial Adhesion; Cross-Over Studies; Dietary Supplements; Escherichia coli Infections; Female; Fruit; Fruit and Vegetable Juices; Humans; Mannose; Plant Extracts; Proanthocyanidins; Urinary Tract Infections; Uropathogenic Escherichia coli; Vaccinium macrocarpon; mannose; plant extract; proanthocyanidin; bacterium adherence; chemistry; comparative study; cranberry; crossover procedure; dietary …		Ala-Jaakkola R., Laitila A., Ouwehand A.C., Lehtoranta L., Role of D-mannose in urinary tract infections - a narrative review, Nutr J, 21, 1, (2022); Beachey E.H., Bacterial adherence: adhesin-receptor interactions mediating the attachment of bacteria to mucosal surface, J Infect Dis, 143, 3, pp. 325-345, (1981); Bekiares N., Krueger C.G., Meudt J.J., Shanmuganayagam D., Reed J.D., Effect of swee…	A.B. Howell; Rutgers, The State University of New Jersey, 125A Lake Oswego Rd., Chatsworth, 08019, United States; email: ahowell@scarletmail.rutgers.edu	Taylor and Francis Ltd.	J. Dietary Suppl.	Article	Final	All Open Access; Hybrid Gold Open Access	Scopus	2-s2.0-85194877786
Li W.; Yu J.; Zhang J.; Zhang L.	Li, Wei (56308303500); Yu, Jiahao (57209606254); Zhang, Jian (57206851417); Zhang, Lianfu (36679570400)	56308303500; 57209606254; 57206851417; 36679570400	Formation of A-type anthocyanin-epicatechin dimers by model reactions of anthocyanin extracts and epicatechin	2021	LWT	146		111475				3	10.1016/j.lwt.2021.111475	https://www.scopus.com/inward/record.uri?eid=2-s2.0-85104327556&doi=10.1016%2fj.lwt.2021.111475&partnerID=40&md5=322a9e12640f4674e0447217e312689c	State Key Laboratory of Food Science and Technology, Jiangnan University, Wuxi, 214122, China; School of Food Science and Technology, Jiangnan University, Wuxi, 214122, China; The Food College, Shihezi University, Shihezi, 832003, China; Beijing Advanced Innovation Center for Food Nutrition and Human Health, Beijing Technology and Business University, Beijing, 100048, China	Li W., State Key Laboratory of Food Science and Technology, Jiangnan University, Wuxi, 214122, China, School of Food Science and Technology, Jiangnan University, Wuxi, 214122, China; Yu J., State Key Laboratory of Food Science and Technology, Jiangnan University, Wuxi, 214122, China, School of Food Science and Technology, Jiangnan University, Wuxi, 214122, China; Zhang J., The Food College, Shihe…	A-type proanthocyanidins (PACs) with health benefits such as prevention of urinary-tract infections are less common in food. Anthocyanins can directly condense with epicatechins to give rise to A-type anthocyanin-epicatechin dimers linked by C4–C8 and C2–O–C7 bonds, analogues of A-type PACs. Cyanidin-3-glucoside, cyanidin-3-galactoside, and petunidin-3-rutinoside-(p-coumaroyl)-5-glucose are the m…	A-type dimers; Anthocyanins; Berry extracts; Epicatechin	Addition reactions; Anthocyanins; Dimers; Glucose; A-type dimer; Berry extract; Cyanidin; Epicatechin; Health benefits; Major anthocyanins; Model reactions; Proanthocyanidins; Rutinosides; Urinary tract infections; Fruits	Thirteen Five National Key Research and Development Program of China, (2018YFD0400902); Jiangsu Provincial Key Research and Development Program, (BE2017374); Jiangsu Provincial Key Research and Development Program; Key Research and Development Plan of Tianjin, (2017YFD0400200); Key Research and Development Plan of Tianjin	Adams J.B., Thermal degradation of anthocyanins with particular reference to the 3-glycosides of cyanidin. I. In acidified aqueous solution at 100 °C, Journal of the Science of Food and Agriculture, 24, 7, pp. 747-762, (1973); Chen L., Xin X.L., Lan R., Yuan Q.P., Wang X.J., Li Y., Isolation of cyanidin 3-glucoside from blue honeysuckle fruits by high-speed counter-current chromatography, Food Ch…	L. Zhang; State Key Laboratory of Food Science and Technology, Jiangnan University, Wuxi, 214122, China; email: lianfu@jiangnan.edu.cn	Academic Press	LWT	Article	Final		Scopus	2-s2.0-85104327556
Li S.; Zhao S.; Christman L.M.; Washington T.L.; Gu L.	Li, Shuhan (57850778400); Zhao, Shaomin (57200688724); Christman, Lindsey M. (57203867604); Washington, Taylor L. (57222252132); Gu, Liwei (7202674946)	57850778400; 57200688724; 57203867604; 57222252132; 7202674946	Anti-adhesion capacities of selected cranberry polyphenols and metabolites against P-type and Type-1 fimbriated uropathogenic E. coli using a fluorometric method	2022	Food Bioscience	49		101960				2	10.1016/j.fbio.2022.101960	https://www.scopus.com/inward/record.uri?eid=2-s2.0-85136162493&doi=10.1016%2fj.fbio.2022.101960&partnerID=40&md5=3e04fca27337e069ec56f9442a051d60	Food Science and Human Nutrition Department, Institute of Food and Agricultural Sciences, University of Florida, Gainesville, 32611, FL, United States	Li S., Food Science and Human Nutrition Department, Institute of Food and Agricultural Sciences, University of Florida, Gainesville, 32611, FL, United States; Zhao S., Food Science and Human Nutrition Department, Institute of Food and Agricultural Sciences, University of Florida, Gainesville, 32611, FL, United States; Christman L.M., Food Science and Human Nutrition Department, Institute of Food …	Adhesion of P-type and type-1 fimbriated uropathogenic E. coli (UPEC) to uroepithelial cells initiates urinary tract infections (UTIs). This research aimed to evaluate the capacities of selected cranberry polyphenols and their microbial metabolites to inhibit such adhesion in vitro using a modified fluorometric method. Data showed that the inhibition capacity of myricetin increased with concentra…	Cranberry; Polyphenols; Urinary tract infections; Uropathogenic E. coli		University of Florida Research Foundation	Chen Y., Dietary proanthocyanidins on gastrointestinal health and the interactions with gut microbiota, (2022); Clifford M.N., van der Hooft J.J.J., Crozier A., Human studies on the absorption, distribution, metabolism, and excretion of tea polyphenols, The American Journal of Clinical Nutrition, 98, 6, pp. 1619S-1630S, (2013); Coleman C.M., Auker K.M., Killday K.B., Azadi P., Black I., Ferreira …	L. Gu; Food Science and Human Nutrition Department, Institute of Food and Agricultural Sciences, University of Florida, Gainesville, 32611, United States; email: Lgu@ufl.edu	Elsevier Ltd	Food BioSci.	Article	Final		Scopus	2-s2.0-85136162493
Burrows L.L.	Burrows, Lori L. (7005326430)	7005326430	It's uncomplicated: Prevention of urinary tract infections in an era of increasing antibiotic resistance	2024	PLoS Pathogens	20	2	e1011930				1	10.1371/journal.ppat.1011930	https://www.scopus.com/inward/record.uri?eid=2-s2.0-85183795392&doi=10.1371%2fjournal.ppat.1011930&partnerID=40&md5=edf6a952ef0c2f868aede74419f75999	Department of Biochemistry and Biomedical Sciences, The Michael G. DeGroote Institute of Infectious Disease Research, McMaster University, Hamilton, ON, Canada	Burrows L.L., Department of Biochemistry and Biomedical Sciences, The Michael G. DeGroote Institute of Infectious Disease Research, McMaster University, Hamilton, ON, Canada	[No abstract available]		Anti-Bacterial Agents; Drug Resistance, Microbial; Humans; Urinary Tract Infections; antibiotic agent; berberine; citric acid; colistin; demannose; estrogen; mannoside; methenamine hippurate; nitrofurantoin; piperacillin plus tazobactam; prebiotic agent; probiotic agent; vaccine; water; antiinfective agent; allodynia; antibiotic resistance; Arctostaphylos uva-ursi; article; Article; bacterial loa…	Canada Research Chairs, (CRC-2021-00103); Canada Research Chairs	Wagenlehner FME, Bjerklund Johansen TE, Cai T, Koves B, Kranz J, Pilatz A, Et al., Epidemiology, definition and treatment of complicated urinary tract infections, Nat Rev Urol, 17, 10, pp. 586-600, (2020); Medina M, Castillo-Pino E., An introduction to the epidemiology and burden of urinary tract infections, Ther Adv Urol, 11, (2019); Foxman B., Editorial commentary: extended-spectrum beta-lactam…	L.L. Burrows; Department of Biochemistry and Biomedical Sciences, The Michael G. DeGroote Institute of Infectious Disease Research, McMaster University, Hamilton, Canada; email: lori.burrows@mcmaster.ca	Public Library of Science	PLoS Pathog.	Article	Final	All Open Access; Gold Open Access	Scopus	2-s2.0-85183795392
Mantey J.; Harrod M.; Mody L.	Mantey, Julia (57190171952); Harrod, Molly (36625202900); Mody, Lona (6603154269)	57190171952; 36625202900; 6603154269	Characterizing infection prevention programs and urinary tract infection prevention practices in nursing homes: A mixed-methods study	2024	Infection Control and Hospital Epidemiology	45	1		40	47	7	1	10.1017/ice.2023.127	https://www.scopus.com/inward/record.uri?eid=2-s2.0-85169048694&doi=10.1017%2fice.2023.127&partnerID=40&md5=9a5075c90ae5ad903806f762f3eeb7ee	Division of Geriatric and Palliative Medicine, Department of Internal Medicine, University of Michigan, Medical School, Ann Arbor, MI, United States; Center for Clinical Management Research, Veterans' Affairs Ann Arbor Healthcare System, Ann Arbor, MI, United States; Division of General Medicine, Department of Internal Medicine, University of Michigan, Medical School, Ann Arbor, MI, United States…	Mantey J., Division of Geriatric and Palliative Medicine, Department of Internal Medicine, University of Michigan, Medical School, Ann Arbor, MI, United States; Harrod M., Center for Clinical Management Research, Veterans' Affairs Ann Arbor Healthcare System, Ann Arbor, MI, United States; Mody L., Division of Geriatric and Palliative Medicine, Department of Internal Medicine, University of Michig…	Objective: US policies require robust nursing home (NH) infection prevention and control (IPC) programs to ensure safe care. We assessed IPC resources and practices related to catheter and non-catheter-associated urinary tract infection (CAUTI and UTI) prevention among NHs. Methods: We conducted a mixed-methods study from April 2018 through November 2019. Quantitative surveys assessed NH IPC prog…		Catheter-Related Infections; Cross Infection; Humans; Infection Control; Nursing Homes; Urinary Tract Infections; antibiotic agent; antimicrobial stewardship; Article; catheter removal; controlled study; cranberry juice; health care facility; human; hydration; infection control practitioner; infection prevention; interpersonal communication; major clinical study; medical information; nursing home…	Claude D. Pepper Older Americans Independence Center, (P30 AG024824); National Institute on Aging, NIA, (K24 AG050685); Agency for Healthcare Research and Quality, AHRQ, (RO1HS25451); U.S. Department of Veterans Affairs, VA; Health Services Research and Development, HSR&D, (RCS 11-222); Michigan Institute for Clinical and Health Research, MICHR, (UL1TR002240)	(2016); Loomer L., Grabowski D.C., Yu H., Gandhi A., Association between nursing home staff turnover and infection control citations, Health Serv Res, 57, pp. 322-332, (2022); Mody L., Washer L., Flanders S., Can infection prevention programs in hospitals and nursing facilities be integrated? from silos to partners, JAMA, 319, pp. 1089-1090, (2018); Averill J.B., Matrix analysis as a complementar…	L. Mody; Division of Geriatric and Palliative Medicine, Department of Internal Medicine, University of Michigan, Medical School, Ann Arbor, United States; email: lonamody@umich.edu	Cambridge University Press	Infect. Control Hosp. Epidemiol.	Article	Final	All Open Access; Green Open Access; Hybrid Gold Open Access	Scopus	2-s2.0-85169048694
Bosley S.; Krueger C.G.; Birmingham A.; Howell A.B.; Reed J.D.	Bosley, Scott (58698198500); Krueger, Christian G. (35547796100); Birmingham, Andrew (57210374442); Howell, Amy B. (57207870336); Reed, Jess D. (7403642384)	58698198500; 35547796100; 57210374442; 57207870336; 7403642384	Improved in vitro Hemagglutination Assays Utilizing P-Type and Type 1 Uropathogenic Escherichia coli to Evaluate Bacterial Anti-Adhesion Activity of Cranberry Products	2024	Journal of Dietary Supplements	21	3		327	343	16	1	10.1080/19390211.2023.2276962	https://www.scopus.com/inward/record.uri?eid=2-s2.0-85176928846&doi=10.1080%2f19390211.2023.2276962&partnerID=40&md5=f8eb12c7e66cfc8767ba296a05cb33d2	Complete Phytochemical Solutions, LLC, Cambridge, WI, United States; University of WI-Madison, Madison, WI, United States; Marucci Center for Blueberry Cranberry Research, Rutgers, The State University of NJ, Chatsworth, NJ, United States	Bosley S., Complete Phytochemical Solutions, LLC, Cambridge, WI, United States; Krueger C.G., Complete Phytochemical Solutions, LLC, Cambridge, WI, United States, University of WI-Madison, Madison, WI, United States; Birmingham A., Complete Phytochemical Solutions, LLC, Cambridge, WI, United States; Howell A.B., Complete Phytochemical Solutions, LLC, Cambridge, WI, United States, Marucci Center f…	Cranberries have a long history of use in the prevention of urinary tract infections. Cranberry products vary in proanthocyanidin content, a compound implicated in preventing the adhesion of uropathogenic Escherichia coli (E. coli) to uroepithelial cells. Testing is routinely done by cranberry product formulators to evaluate in vitro bacterial anti-adhesion bioactivity, shelf-life, and potential …	Bacterial anti-adhesion; cranberry; hemagglutination assay; proanthocyanidins; urinary tract	Bacterial Adhesion; Hemagglutination; Plant Extracts; Urinary Tract Infections; Uropathogenic Escherichia coli; Vaccinium macrocarpon; plant extract; bacterium adherence; cranberry; hemagglutination; microbiology; urinary tract infection; uropathogenic Escherichia coli		Beachey E.H., Bacterial adherence–adhesion-receptor interactions mediating the attachment of bacteria to mucosal surfaces, J Infect Dis, 143, 3, pp. 325-345, (1981); Birmingham A.D., Esquivel-Alvarado D., Maranan M., Krueger C.G., Reed J.D., Inter-laboratory validation of 4-(Dimethylamino) cinnamaldehyde (DMAC) assay using cranberry proanthocyanidin standard for quantification of soluble proantho…	C.G. Krueger; Complete Phytochemical Solutions, LLC, Cambridge, 275 Rodney Road, 53523, United States; email: ckrueger@phyto-sol.com	Taylor and Francis Ltd.	J. Dietary Suppl.	Article	Final	All Open Access; Hybrid Gold Open Access	Scopus	2-s2.0-85176928846
O'Reilly B.A.; Viereck V.; Phillips C.; Toozs-Hobson P.; Kuhn A.; Athanasiou S.; Lukanović A.; Palmer B.; Dahly D.; Daykan Y.; Cardozo L.	O'Reilly, Barry A. (7005952382); Viereck, Volker (7003954057); Phillips, Christian (35619104100); Toozs-Hobson, Philip (6701807808); Kuhn, Annette (7202398814); Athanasiou, Stavros (56010068800); Lukanović, Adolf (6506996139); Palmer, Brendan (55322923100); Dahly, Darren (8552126500); Daykan, Yair (57193224095); Cardozo, Linda (56011689200)	7005952382; 7003954057; 35619104100; 6701807808; 7202398814; 56010068800; 6506996139; 55322923100; 8552126500; 57193224095; 56011689200	Vaginal erbium laser treatment for stress urinary incontinence: A multicenter randomized sham-controlled clinical trial	2024	International Journal of Gynecology and Obstetrics	164	3		1184	1194	10	3	10.1002/ijgo.15222	https://www.scopus.com/inward/record.uri?eid=2-s2.0-85176090967&doi=10.1002%2fijgo.15222&partnerID=40&md5=d9fc2f43cb83be03779bf0152d17a4c5	Department of Urogynecology, Cork University Maternity Hospital, Cork, Ireland; Bladder and Pelvic Floor Center/Urogynecology, Kantonsspital Frauenfeld, Frauenfeld, Switzerland; Women's Health Unit, Hampshire Hospitals NHS Foundation Trust, Basingstoke, United Kingdom; Urogynecology Department, Birmingham Women's & Children's NHS Foundation Trust, Birmingham, United Kingdom; Women's Clinic/Clinic…	O'Reilly B.A., Department of Urogynecology, Cork University Maternity Hospital, Cork, Ireland; Viereck V., Bladder and Pelvic Floor Center/Urogynecology, Kantonsspital Frauenfeld, Frauenfeld, Switzerland; Phillips C., Women's Health Unit, Hampshire Hospitals NHS Foundation Trust, Basingstoke, United Kingdom; Toozs-Hobson P., Urogynecology Department, Birmingham Women's & Children's NHS Foundation…	Objective: To evaluate the efficacy and safety of non-ablative vaginal Er:YAG laser device in stress urinary incontinence (SUI) treatment. Methods: We conducted a multicenter blinded randomized sham-controlled trial in which women with urodynamic SUI were randomization to active arm using Er:YAG laser therapy, and sham arm using sham handpiece. Patients received two treatments 1 month apart. The …	Er:YAG; laser; non-ablative; pad test; stress urinary incontinence; vaginal	Administration, Intravaginal; Erbium; Female; Humans; Lasers, Solid-State; Treatment Outcome; Urinary Incontinence, Stress; antibiotic agent; antiinflammatory agent; estrogen; herbaceous agent; nonsteroid antiinflammatory agent; erbium; abrasion; adult; aged; antibiotic therapy; Article; bladder capacity; body weight loss; controlled study; cranberry; cream; device infection; device safety; disea…		Imamura M., Hudson J., Wallace S.A., Et al., Surgical interventions for women with stress urinary incontinence: systematic review and network meta-analysis of randomised controlled trials, The BMJ, 365, (2019); Shamout S., Campeau L., Stress urinary incontinence in women: current and emerging therapeutic options, Can Urol Assoc J, 11, pp. S155-S158, (2017); Lukac M., Zorman A., Lukac N., Perhavec…	B.A. O'Reilly; Department of Urogynecology, Cork University Maternity Hospital, Cork, Ireland; email: barry.oreilly@ucc.ie	John Wiley and Sons Ltd	Int. J. Gynecol. Obstet.	Article	Final	All Open Access; Hybrid Gold Open Access	Scopus	2-s2.0-85176090967
Klavins L.; Perkons I.; Mezulis M.; Viksna A.; Klavins M.	Klavins, Linards (57191821506); Perkons, Ingus (57189465168); Mezulis, Marcis (57220933774); Viksna, Arturs (7004704943); Klavins, Maris (6701827140)	57191821506; 57189465168; 57220933774; 7004704943; 6701827140	Procyanidins from Cranberry Press Residues—Extraction Optimization, Purification and Characterization	2022	Plants	11	24	3517				4	10.3390/plants11243517	https://www.scopus.com/inward/record.uri?eid=2-s2.0-85144869123&doi=10.3390%2fplants11243517&partnerID=40&md5=217573622b0de7132b22f0bcf843ebdc	Department of Environmental Science, University of Latvia, Riga, LV-1004, Latvia; Institute of Food Safety, Animal Health and Environment “BIOR”, Riga, LV-1076, Latvia; Faculty of Chemistry, University of Latvia, Riga, LV-1004, Latvia	Klavins L., Department of Environmental Science, University of Latvia, Riga, LV-1004, Latvia; Perkons I., Institute of Food Safety, Animal Health and Environment “BIOR”, Riga, LV-1076, Latvia; Mezulis M., Department of Environmental Science, University of Latvia, Riga, LV-1004, Latvia; Viksna A., Faculty of Chemistry, University of Latvia, Riga, LV-1004, Latvia; Klavins M., Department of Environm…	Procyanidins are a polyphenolic group that can be found in a variety of foods such as chocolate, tea, cranberries and others. Type A procyanidins can be found in a handful of sources and one of the richest sources are American cranberries. These compounds possess antioxidative, anticancer and anti-inflammatory activities and are most widely used as prevention for urinary tract infections. Cranber…	American cranberry; antioxidants; optimization; press residues; procyanidins; response surface methodology; Vaccinium macrocarpon; valorization		Latvijas Universitate, (8.2.2.0/20/I/006)	Prior R.L., Lazarus S.A., Cao G., Muccitelli H., Hammerstone J.F., Identification of procyanidins and anthocyanins in blueberries and cranberries (Vaccinium spp.) using high-performance liquid chromatography/mass spectrometry, J. Agric. Food Chem, 49, pp. 1270-1276, (2001); Furuuchi R., Yokoyama T., Watanabe Y., Hirayama M., Identification and quantification of short oligomeric proanthocyanidins …	L. Klavins; Department of Environmental Science, University of Latvia, Riga, LV-1004, Latvia; email: linards.klavins@lu.lv	MDPI	Plants	Article	Final	All Open Access; Gold Open Access; Green Open Access	Scopus	2-s2.0-85144869123
Babar A.; Moore L.; Leblanc V.; Dudonné S.; Desjardins Y.; Lemieux S.; Bochard V.; Guyonnet D.; Dodin S.	Babar, Asma (57191443201); Moore, Lynne (7401847644); Leblanc, Vicky (54915657600); Dudonné, Stéphanie (37047033200); Desjardins, Yves (6701413761); Lemieux, Simone (57226210943); Bochard, Valérie (57222548712); Guyonnet, Denis (6701532403); Dodin, Sylvie (6603919262)	57191443201; 7401847644; 54915657600; 37047033200; 6701413761; 57226210943; 57222548712; 6701532403; 6603919262	High dose versus low dose standardized cranberry proanthocyanidin extract for the prevention of recurrent urinary tract infection in healthy women: a double-blind randomized controlled trial	2021	BMC Urology	21	1	44				15	10.1186/s12894-021-00811-w	https://www.scopus.com/inward/record.uri?eid=2-s2.0-85103171181&doi=10.1186%2fs12894-021-00811-w&partnerID=40&md5=b8d08a029c21e185e46e1851dff3b7f2	CHU de Québec-Laval University Research Center, Québec City, Canada; Department of Social and Preventive Medicine, Faculty of Medicine, Laval University, Québec City, Canada; Institute of Nutrition and Functional Foods, Laval University, Québec City, Canada; Diana Food, Rennes, France; Diana Nova, Paris, France; Department of Obstetrics and Gynecology, Saint-Francois D’Assise Hospital, Laval Univ…	Babar A., CHU de Québec-Laval University Research Center, Québec City, Canada, Department of Social and Preventive Medicine, Faculty of Medicine, Laval University, Québec City, Canada; Moore L., Department of Social and Preventive Medicine, Faculty of Medicine, Laval University, Québec City, Canada; Leblanc V., Institute of Nutrition and Functional Foods, Laval University, Québec City, Canada; Du…	Purpose: Our objective was to assess the efficacy of a high dose cranberry proanthocyanidin extract for the prevention of recurrent urinary tract infection. Material and methods: We recruited 145 healthy, adult women with a history of recurrent urinary tract infection, defined as ≥ 2 in the past 6 months or ≥ 3 in the past 12 months in this randomized, controlled, double-blind clinical trial. Par…	Cranberry; Prevention; Proanthocyanidins; Urinary tract infections; Women	Adolescent; Adult; Double-Blind Method; Female; Humans; Middle Aged; Phytotherapy; Plant Extracts; Proanthocyanidins; Recurrence; Urinary Tract Infections; Vaccinium macrocarpon; Young Adult; proanthocyanidin; plant extract; proanthocyanidin; adult; Article; bacteriuria; controlled clinical trial; controlled study; cranberry; double blind procedure; drug dose comparison; drug efficacy; drug megad…	Nutra Canada; Université Laval, UL; Institut sur la Nutrition et les Aliments Fonctionnels, INAF; Ministère de l'Agriculture, des Pêcheries et de l'Alimentation, MAPAQ	Czaja C.A., Hooton T.M., Update on acute uncomplicated urinary tract infection in women, Postgrad Med, 119, 1, pp. 39-45, (2006); Giesen L.G., Cousins G., Dimitrov B.D., van de Laar F.A., Fahey T., Predicting acute uncomplicated urinary tract infection in women: a systematic review of the diagnostic accuracy of symptoms and signs, BMC Fam Pract, 11, (2010); Jepson R.G., Williams G., Craig J.C., C…	S. Dodin; CHU de Québec-Laval University Research Center, Québec City, Canada; email: sylvie.dodin@fmed.ulaval.ca	BioMed Central Ltd	BMC Urol.	Article	Final	All Open Access; Green Open Access	Scopus	2-s2.0-85103171181
Madhavan K.; Rustagi S.; Jena R.; Singh U.P.; Ansari M.S.; Srivastava A.; Kapoor R.; Sureka S.K.	Madhavan, Kumar (57205393830); Rustagi, Sanchit (57220164221); Jena, Rahul (57194976673); Singh, Uday Pratap (59166878200); Ansari, M.S. (35494745100); Srivastava, Aneesh (35466449700); Kapoor, Rakesh (58823472700); Sureka, Sanjoy Kumar (56074101700)	57205393830; 57220164221; 57194976673; 59166878200; 35494745100; 35466449700; 58823472700; 56074101700	A prospective randomized study to define the role of low dose continuous prophylactic antibiotics and anti-adherence agents in altering the microbial colonization related to indwelling double‐J stents	2021	Asian Journal of Urology	8	3		269	274	5	5	10.1016/j.ajur.2020.08.003	https://www.scopus.com/inward/record.uri?eid=2-s2.0-85097088341&doi=10.1016%2fj.ajur.2020.08.003&partnerID=40&md5=24b5734ad9bf2de68e50db0181e638a3	Department of Urology and Renal Transplantation, SGPGIMS, Lucknow, India	Madhavan K., Department of Urology and Renal Transplantation, SGPGIMS, Lucknow, India; Rustagi S., Department of Urology and Renal Transplantation, SGPGIMS, Lucknow, India; Jena R., Department of Urology and Renal Transplantation, SGPGIMS, Lucknow, India; Singh U.P., Department of Urology and Renal Transplantation, SGPGIMS, Lucknow, India; Ansari M.S., Department of Urology and Renal Transplantat…	Objective: Despite conflicting evidence, it is common practice to use continuous antibiotic prophylaxis (CAP) in patients with indwelling double-J (DJ) stents. Cranberry extracts and D-mannose have been shown to prevent colonization of the urinary tract. We evaluated their role in this setting. Methods: We conducted a prospective randomized study to evaluate patients with indwelling DJ stents fol…	Antibiotic; Cranberry; Infection; Prophylaxis; Stent	cefoperazone; cranberry extract; mannose; nitrofurantoin; sulbactam; adult; antibiotic prophylaxis; antibiotic sensitivity; Article; bacterial growth; clinical article; controlled study; device removal; diarrhea; Enterococcus faecalis; Escherichia coli; female; gastrointestinal symptom; heartburn; human; Klebsiella; lithotripsy; male; microbial colonization; nausea; nonhuman; percutaneous nephrol…		Klis R., Korczak-Kozakiewicz E., Denys A., Sosnowski M., Rozanski W., Relationship between urinary tract infection and self-retaining double-J catheter colonization, J Endourol, 23, pp. 1015-1019, (2009); Akay A.F., Aflay U., Gedik A., Sahin H., Bircan M.K., Risk factors for lower urinary tract infection and bacterial stent colonization in patients with a double‐J ureteral stent, Int Urol Nephrol…	S.K. Sureka; Department of Urology and Renal Transplantation, SGPGIMS, Lucknow, India; email: drsksureka@gmail.com	Editorial Office of Asian Journal of Urology	Asian J. Urol.	Article	Final	All Open Access; Gold Open Access	Scopus	2-s2.0-85097088341
Han Z.; Yi X.; Li J.; Liao D.; Ai J.	Han, Zeyu (58521631900); Yi, Xianyanling (57219218340); Li, Jin (59157671700); Liao, Dazhou (57222334448); Ai, Jianzhong (24503066200)	58521631900; 57219218340; 59157671700; 57222334448; 24503066200	Nonantibiotic prophylaxis for urinary tract infections: a network meta-analysis of randomized controlled trials	2024	Infection							0	10.1007/s15010-024-02357-z	https://www.scopus.com/inward/record.uri?eid=2-s2.0-85200372873&doi=10.1007%2fs15010-024-02357-z&partnerID=40&md5=58fa9d4463aac299224b8864a46cb2d0	Department of Urology, Institute of Urology, West China Hospital, Sichuan University, 88 South Keyuan Road, Chengdu, 610041, China	Han Z., Department of Urology, Institute of Urology, West China Hospital, Sichuan University, 88 South Keyuan Road, Chengdu, 610041, China; Yi X., Department of Urology, Institute of Urology, West China Hospital, Sichuan University, 88 South Keyuan Road, Chengdu, 610041, China; Li J., Department of Urology, Institute of Urology, West China Hospital, Sichuan University, 88 South Keyuan Road, Cheng…	Objective: Recent guidelines indicated that, in addition to antibiotics, nonantibiotic interventions serve as available preventive options for urinary tract infections (UTIs). This study aimed to compare the efficacy and safety of various nonantibiotic interventions in preventing UTIs. Methods: The authors systematically searched databases for eligible studies. The inclusion criteria encompassed …	Network meta-analysis; Nonantibiotic; Prevention; Randomized controlled trial; Urinary tract infection		National Key Research and Development Program of China, NKRDPC, (2023YFC3403200); National Key Research and Development Program of China, NKRDPC; National Natural Science Foundation of China, NSFC, (82070784, 81702536); National Natural Science Foundation of China, NSFC; Science and Technology Department of Sichuan Province, SPDST, (2022JDRC0040); Science and Technology Department of Sichuan Prov…	Foxman B., (, Infect Dis Clin North Am, 28, pp. 1-13, (2014); Foxman B., (2003). Epidemiology of urinary tract infections: Incidence, morbidity, and economic costs, Dis Mon, 49, pp. 53-70, (2003); Gupta K., Trautner B.W., Diagnosis and management of recurrent urinary tract infections in non-pregnant women, Bmj, 346, (2013); Gupta K., Grigoryan L., Trautner B., Urinary Tract Infection, Ann Intern …	J. Ai; Department of Urology, Institute of Urology, West China Hospital, Sichuan University, Chengdu, 88 South Keyuan Road, 610041, China; email: jianzhong.ai@scu.edu.cn	Springer Science and Business Media Deutschland GmbH	Infection	Article	Article in press		Scopus	2-s2.0-85200372873
Schreen W.; Zengerling F.	Schreen, W. (57354349600); Zengerling, F. (42962806700)	57354349600; 42962806700	Use of cranberries to prevent urinary tract infections: Commentary on the Cochrane review; [Einsatz von Cranberries zur Vorbeugung von Harnwegsinfektionen: Ein Kommentar zur Cochrane Studie]	2023	Urologie	62	12		1322	1325	3	0	10.1007/s00120-023-02226-x	https://www.scopus.com/inward/record.uri?eid=2-s2.0-85176599340&doi=10.1007%2fs00120-023-02226-x&partnerID=40&md5=3c06bb88553eefdf70446112e8af761a	Klinik für Urologie und Kinderurologie, Universitätsklinikum Ulm, Ulm, 89081, Germany; UroEvidence, Deutsche Gesellschaft für Urologie, Berlin, Germany	Schreen W., Klinik für Urologie und Kinderurologie, Universitätsklinikum Ulm, Ulm, 89081, Germany; Zengerling F., Klinik für Urologie und Kinderurologie, Universitätsklinikum Ulm, Ulm, 89081, Germany, UroEvidence, Deutsche Gesellschaft für Urologie, Berlin, Germany	[No abstract available]		Humans; Phytotherapy; Urinary Tract Infections; Vaccinium macrocarpon; Article; cranberry; Escherichia coli; GRADE approach; human; randomized controlled trial (topic); urinary tract infection; phytotherapy; urinary tract infection		Wagenlehner F., Et al., Therapie der akuten unkomplizierten Harnwegsinfektion, Urologe A, 45, 4, (2006); Leitlinienprogramm D.G.U.; Foxman B., Et al., Epidemiology of urinary tract infections transmission and risk factors, incidence and costs, Infec Dis Clin North Am, (2003); Urological Infections; Kolman B., Cystitis and pyelonephritis diagnosis, treatment and prevention, Prim Care Clin Office P…	F. Zengerling; Klinik für Urologie und Kinderurologie, Universitätsklinikum Ulm, Ulm, 89081, Germany; email: friedemann.zengerling@uniklinik-ulm.de	Springer Medizin	Urologie	Article	Final		Scopus	2-s2.0-85176599340
Al Othaim A.; Marasini D.; Carbonero F.	Al Othaim, Ayoub (57478791400); Marasini, Daya (57192194281); Carbonero, Franck (35226240100)	57478791400; 57192194281; 35226240100	Impact of cranberry juice consumption on gut and vaginal microbiota in postmenopausal women	2021	Food Frontiers	2	3		282	293	11	6	10.1002/fft2.76	https://www.scopus.com/inward/record.uri?eid=2-s2.0-85129090647&doi=10.1002%2ffft2.76&partnerID=40&md5=85128adeaecedb8735f8b7d936649a7a	Cell and Molecular Biology Program, University of Arkansas, Fayetteville, AR, United States; Department of Medical Laboratories, College of Applied Medical Sciences, Majmaah University, Al-Majmaah, Saudi Arabia; Department of Food Science, University of Arkansas, Fayetteville, AR, United States; Department of Food Science, Washington State University, Spokane, WA, United States; Department of Nut…	Al Othaim A., Cell and Molecular Biology Program, University of Arkansas, Fayetteville, AR, United States, Department of Medical Laboratories, College of Applied Medical Sciences, Majmaah University, Al-Majmaah, Saudi Arabia; Marasini D., Department of Food Science, University of Arkansas, Fayetteville, AR, United States; Carbonero F., Cell and Molecular Biology Program, University of Arkansas, F…	Cranberries have long been purported to provide protection against urinary tract infections. There is a line of evidence suggesting that causal pathogens might be seeded from the bacteria reservoirs in the intestinal and vaginal tracts. We tested the hypothesis whether cranberry intake would reshape bacteria taxa in the gut, as well as the vaginal ecosystem. A total of 25 postmenopausal women wer…	cranberries; dysbiosis; gut microbiota; urinary tract infection; vaginal microbiota	Forestry; Fruit juices; RNA; Cranberry; Cranberry juice; Dysbiosis; Gut microbiota; Illumina; Microbiome; Microbiotas; Postmenopausal women; Urinary tract infections; Vaginal microbiota; Bacteria	Ocean Spray Cranberries, Inc.; Majmaah University, MU	Al Othaim A., Marasini D., Carbonero F., Impact of increasing concentration of tart and sweet cherries juices concentrates on healthy mice gut microbiota, Food Frontiers, 1, 3, pp. 224-233, (2020); Aldunate M., Srbinovski D., Hearps A.C., Latham C.F., Ramsland P.A., Gugasyan R., Cone R.A., Tachedjian G., Antimicrobial and immune modulatory effects of lactic acid and short chain fatty acids produc…	F. Carbonero; Cell and Molecular Biology Program, University of Arkansas, Fayetteville, United States; email: franck.carbonero@wsu.edu	John Wiley and Sons Inc	Food. Frontier.	Article	Final	All Open Access; Gold Open Access	Scopus	2-s2.0-85129090647
Bukhari S.; Ali W.; Subhan Z.	Bukhari, Saima (57202845767); Ali, Wajid (57210380119); Subhan, Zakia (57222313800)	57202845767; 57210380119; 57222313800	Comparative activity of vaccinium macrocarpon and antibiotics in pregnancy	2021	Medical Forum Monthly	32	3		2	5	3	0		https://www.scopus.com/inward/record.uri?eid=2-s2.0-85106282132&partnerID=40&md5=e2c88a5dd075100a433105a520586744	Department of Pharmacology & Therapeutics, Ayub Medical College, Abbottabad, Pakistan	Bukhari S., Department of Pharmacology & Therapeutics, Ayub Medical College, Abbottabad, Pakistan; Ali W., Department of Pharmacology & Therapeutics, Ayub Medical College, Abbottabad, Pakistan; Subhan Z., Department of Pharmacology & Therapeutics, Ayub Medical College, Abbottabad, Pakistan	Objective: The objective of this study was to assess the in vitro activity of vaccinium macrocarpon in comparison with antibiotics in pregnancy. Study Design: Experimental study Place and Duration of Study: This study was executed in the Pathology Department of Ayub Medical College and outdoor clinics of Ayub Teaching Hospital, Abbottabad from May 2020 to December 2020. Materials and Methods: In …	Cefixime; Co-amoxiclav; E-coli; Urinary tract infection; Vaccinium macrocarpon	amoxicillin plus clavulanic acid; antibiotic agent; cefixime; herbaceous agent; Article; comparative study; cranberry; Escherichia coli; experimental study; female; herbal medicine; human; in vitro study; major clinical study; pathogenesis; pregnancy; second trimester pregnancy; sensitivity analysis; third trimester pregnancy; urinalysis; urinary tract infection; zone of inhibition		Azami M, Jaafari Z, Masoumi M, Shohani M, Badfar G, Mahmudi L, Et al., The etiology and prevalence of urinary tract infection and asymptomatic bacteriuria in pregnant women in Iran: a systematic review and Meta-analysis, BMC urology, 19, 1, pp. 1-5, (2019); Kalinderi K, Delkos D, Kalinderis M, Athanasiadis A, Kalogiannidis I., Urinary tract infection during pregnancy: current concepts on a common…	S. Bukhari; Ayub Medical College, Abbottabad, Pakistan; email: drsaimabukhari1995@gmail.com	Medical Forum Monthly	Med. Forum Monthly	Article	Final		Scopus	2-s2.0-85106282132
Scribano D.; Sarshar M.; Fettucciari L.; Ambrosi C.	Scribano, Daniela (55484822200); Sarshar, Meysam (55207523600); Fettucciari, Luana (57311506900); Ambrosi, Cecilia (7003746984)	55484822200; 55207523600; 57311506900; 7003746984	Urinary tract infections: Can we prevent uropathogenic Escherichia coli infection with dietary intervention?	2021	International Journal for Vitamin and Nutrition Research	91	05-Jun		391	395	4	7	10.1024/0300-9831/a000704	https://www.scopus.com/inward/record.uri?eid=2-s2.0-85104630734&doi=10.1024%2f0300-9831%2fa000704&partnerID=40&md5=cae36612e8c432015f1e924f8cdcaabe	Department of Public Health and Infectious Diseases, Sapienza University of Rome, Italy; Dani di Giò Foundation-Onlus, Rome, Italy; Research Laboratories, Bambino Gesù Children's Hospital, Irccs, Rome, Italy; San Raffaele Roma Open University, Rome, Italy	Scribano D., Department of Public Health and Infectious Diseases, Sapienza University of Rome, Italy, Dani di Giò Foundation-Onlus, Rome, Italy; Sarshar M., Research Laboratories, Bambino Gesù Children's Hospital, Irccs, Rome, Italy; Fettucciari L., San Raffaele Roma Open University, Rome, Italy; Ambrosi C., San Raffaele Roma Open University, Rome, Italy	Urinary tract infections (UTIs) are among the most common causes of infections in women. Via the fecal-perineal-urethral route, uropathogenic Escherichia coli (UPEC) can cause ascending urinary tract infections, including cystitis and pyelonephritis. These infections re-occur within six months or they account for, at least, three episodes within a year of recurrent UTIs (rUTIs). Long term and con…	anti-adhesive strategies; diet; FimH; PapG; urinary tract infections	Anti-Bacterial Agents; Escherichia coli Infections; Female; Humans; Urinary Bladder; Urinary Tract Infections; Uropathogenic Escherichia coli; antibiotic agent; herbaceous agent; mannose; natural product; antiinfective agent; antibiotic prophylaxis; Article; diet therapy; drug safety; Escherichia coli infection; human; infection prevention; medicinal plant; nonhuman; pathogenesis; recurrent infec…	Dani Di Giò Foundation-Onlus; Ministero della Salute, (SG-2018-12365432)	Flores-Mireles A.L., Walker J.N., Caparon M., Hultgren S.J., Urinary tract infections: Epidemiology, mechanisms of infection and treatment options, Nat Rev Microbiol, 13, 5, pp. 269-284, (2015); Behzadi P., Classical chaperone-usher (CU) adhesive fimbriome: Uropathogenic Escherichia coli (UPEC) and urinary tract infections (UTIs), Folia Microbiologica, 65, 1, pp. 45-65, (2020); Medina M., Castill…	C. Ambrosi; San Raffaele Roma Open University, Rome, 00166, Italy; email: cecilia.ambrosi@uniroma5.it	Hogrefe Verlag GmbH & Co. KG	Int. J. Vitam. Nutr. Res.	Article	Final		Scopus	2-s2.0-85104630734
Wieland L.S.	Wieland, L. Susan (6603283344)	6603283344	Synopses of Cochrane Reviews from Cochrane Library Issue 2 2023 Through Issue 5 2023	2023	Journal of Integrative and Complementary Medicine	29	9		536	537	1	0	10.1089/jicm.2023.0365	https://www.scopus.com/inward/record.uri?eid=2-s2.0-85171601015&doi=10.1089%2fjicm.2023.0365&partnerID=40&md5=cf07f434b63a725c7574e67ce27b888b	University of Maryland, Baltimore, MD, United States	Wieland L.S., University of Maryland, Baltimore, MD, United States	[No abstract available]		inositol; polyunsaturated fatty acid; probiotic agent; abdominal pain; Article; asthma; attention deficit hyperactivity disorder; breech presentation; Cochrane Library; cranberry; diet supplementation; diet therapy; gestational diabetes; human; lifestyle modification; Meniere disease; moxibustion; prenatal period; urinary tract infection			L.S. Wieland; University of Maryland, Baltimore, United States; email: swieland@som.umaryland.edu	Mary Ann Liebert Inc.	J. Integr. Complement. Med.	Article	Final		Scopus	2-s2.0-85171601015
Bondok M.; Stothers L.; MacNab A.; Bondok M.; Ackerman A.L.; Dixon E.; Trochez M.; Petersen K.; Selvakumar R.	Bondok, Mostafa (58131648000); Stothers, Lynn (56961992900); MacNab, Andrew (24379629000); Bondok, Mohamed (57552508500); Ackerman, A. Lenore (57200787821); Dixon, Emma (59009139700); Trochez, Marcia (59010545400); Petersen, Kelsey (59010545500); Selvakumar, Rishika (58731994500)	58131648000; 56961992900; 24379629000; 57552508500; 57200787821; 59009139700; 59010545400; 59010545500; 58731994500	Health Care Workers Online YouTube Content Compared to AUA Prevention of Recurrent Urinary Tract Infections in Women Guidelines: An Integrative Review of Quality and Comprehensiveness Analysis	2024	Urology Practice	11	3		498	505	7	1	10.1097/UPJ.0000000000000537	https://www.scopus.com/inward/record.uri?eid=2-s2.0-85191816844&doi=10.1097%2fUPJ.0000000000000537&partnerID=40&md5=5fd1b14975efd56f38b1339cc0f74c3d	Faculty of Medicine, University of British Columbia, Vancouver, BC, Canada; Department of Urology, David Geffen School of Medicine at University of California, Los Angeles, CA, United States; Department of Obstetrics and Gynecology, Division of Female Pelvic Medicine and Reconstructive Surgery, David Geffen School of Medicine at University of California, Los Angeles, CA, United States; Department…	Bondok M., Faculty of Medicine, University of British Columbia, Vancouver, BC, Canada; Stothers L., Department of Urology, David Geffen School of Medicine at University of California, Los Angeles, CA, United States; MacNab A., Department of Urological Sciences, Faculty of Medicine, University of British Columbia, Vancouver, BC, Canada; Bondok M., Cumming School of Medicine, University of Calgary,…	Introduction:We document the quality, veracity, and comprehensiveness of recurrent UTI information on YouTube to increase health care workers' (HCWs') awareness of UTI-related content online, and to identify deficits in understanding, clarify misconceptions, and reduce stigmatization risk.Methods:High-traffic topic search terms were curated by Google Trends to extract 200 videos, of which 45 met …	bacteriuria; health education; health equity, diversity, and inclusion; urinary tract infections	antimicrobial stewardship; Article; bacterial cystitis; bacteriuria; cystitis; cystoscopy; health care personnel; health education; health equity; human; hygiene; immunocompromised patient; nephrolithiasis; observational study; practice guideline; prophylaxis; questionnaire; social media; urinary tract infection		Spink A., Yang Y., Jansen J., Et al., A study of medical and health queries to web search engines, Health Info Libr J., 21, 1, pp. 44-51, (2004); Health topics, (2011); Weber S., The great American search for healthcare information, (2018); McMullan M., Patients using the internet to obtain health information: how this affects the patient-health professional relationship, Patient Educ Couns., 63,…	L. Stothers; UCLA Department of Urology, David Geffen School of Medicine at UCLA, Los Angeles, Box 951738, 90095-1738, United States; email: mstothers@mednet.ucla.edu	Lippincott Williams and Wilkins	Urol. Pract.	Article	Final		Scopus	2-s2.0-85191816844
Sosland R.; Stewart J.N.	Sosland, Rachel (57189517529); Stewart, Julie Nicole (55928532900)	57189517529; 55928532900	Management of Recurrent Urinary Tract Infections in Women: How Providers Can Improve the Patient Experience	2021	Urology	151			8	12	4	10	10.1016/j.urology.2020.06.059	https://www.scopus.com/inward/record.uri?eid=2-s2.0-85096384442&doi=10.1016%2fj.urology.2020.06.059&partnerID=40&md5=3632e05b38ff3be2089e56ebb49e9182	Department of Urology, Houston Methodist Hospital, Houston, TX, United States	Sosland R., Department of Urology, Houston Methodist Hospital, Houston, TX, United States; Stewart J.N., Department of Urology, Houston Methodist Hospital, Houston, TX, United States	Objective: To provide guidance to providers on how to improve the patient experience for women with recurrent urinary tract infections (rUTIs). Methods: The recently updated 2019 American Urological Association (AUA) guidelines for recurrent uncomplicated acute cystitis and other contemporary publications pertaining to recurrent UTIs in women were reviewed. These data were used to summarize pract…		Female; Humans; Patient Education as Topic; Patient Outcome Assessment; Practice Guidelines as Topic; Recurrence; Urinary Tract Infections; cefalexin; chondroitin; cotrimoxazole; estrogen; fosfomycin; hyaluronic acid; mannose; methenamine; nitrofurantoin; proanthocyanidin; probiotic agent; trimethoprim; antibiotic prophylaxis; antibiotic sensitivity; antibiotic therapy; antimicrobial stewardship;…		Foxman B., Urinary tract infection syndromes: occurrence, recurrence, bacteriology, risk factors, and disease burden, Infect Dis Clin North Am, 28, pp. 1-13, (2014); Wagenlehner F., Wullt B., Ballarini S., Zingg D., Naber K.G., Social and economic burden of recurrent urinary tract infections and quality of life: a patient web-based study (GESPRIT), Expert Rev Pharmacoecon Outcomes Res, 18, pp. 10…	R. Sosland; Houston, 6560 Fannin St, Suite 2100, 77030, United States; email: jnstewart2@houstonmethodist.org	Elsevier Inc.	Urology	Article	Final		Scopus	2-s2.0-85096384442
Carvajal-Campos A.; Jeusette I.; Mayot G.; Torre C.; André A.; Di Martino P.	Carvajal-Campos, Amaranta (36982889800); Jeusette, Isabelle (6602278560); Mayot, Gilles (16309861400); Torre, Celina (18937588700); André, Agnès (8359099700); Di Martino, Patrick (7003312165)	36982889800; 6602278560; 16309861400; 18937588700; 8359099700; 7003312165	Adherence of uropathogenic Escherichia coli in dog urine after consumption of food supplemented with cranberry (Vaccinium macrocarpon)	2023	Journal of Veterinary Research (Poland)	67	1		49	54	5	0	10.2478/jvetres-2023-0004	https://www.scopus.com/inward/record.uri?eid=2-s2.0-85158011081&doi=10.2478%2fjvetres-2023-0004&partnerID=40&md5=c06558401623d2de8b08b04942e9fea6	BCMI Research Group, ERRMECe Laboratory, Cergy Paris University, Site de St-Martin, Cergy-Pontoise, 95302, France; Affinity Petcare, Research & Development, Barcelona, 99134, Spain; Nutrition, PhysioPathology and Pharmacology Unit (NP3), Nantes Atlantic National College of Veterinary Medicine, Food Science and Engineering (ONIRIS), Nantes, 44300, France	Carvajal-Campos A., BCMI Research Group, ERRMECe Laboratory, Cergy Paris University, Site de St-Martin, Cergy-Pontoise, 95302, France; Jeusette I., Affinity Petcare, Research & Development, Barcelona, 99134, Spain; Mayot G., BCMI Research Group, ERRMECe Laboratory, Cergy Paris University, Site de St-Martin, Cergy-Pontoise, 95302, France; Torre C., Affinity Petcare, Research & Development, Barcelo…	Introduction: Escherichia coli is the most common pathogen isolated from the urine of dogs with urinary tract infections (UTIs). While there are many studies in humans investigating the potential for the prevention of UTIs by dietary consumption of cranberry, few analogous studies have been carried out in dogs. Material and Methods: Eight dogs, four male and four female, were successively fed two…	adherence; cranberry; dog; Escherichia coli; urinary tract infection	cranberry extract; hemolysin; animal experiment; animal model; animal tissue; Article; bacterial strain; bacterium adherence; controlled study; cranberry; dietary supplement; dog; epithelium cell; Escherichia coli; female; male; MDCK cell line; nonhuman; urinary tract infection; urine sampling; uropathogenic Escherichia coli	Cergy Paris University	Biasibetti E., Capucchio M.T., Cocca T., Bigliati M., Bruni N., Martello E., A pilot study to evaluate alternative approaches for treatment of urinary tract infections in dogs, Asian J Biome Pharm Sci, 9, pp. 7-9, (2019); Bubenik L.J., Hosgood G.L., Waldron D.R., Snow L.A., Frequency of urinary tract infection in catheterized dogs and comparison of bacterial culture and susceptibility testing res…	P. Di Martino; BCMI Research Group, ERRMECe Laboratory, Cergy Paris University, Cergy-Pontoise, Site de St-Martin, 95302, France; email: Patrick.di-martino@cyu.fr	Sciendo	J. Vet. Res.	Article	Final	All Open Access; Gold Open Access; Green Open Access	Scopus	2-s2.0-85158011081
van Dooren I.; Foubert K.; Theunis M.; Naessens T.; Pieters L.; Apers S.	van Dooren, Ines (36928950200); Foubert, Kenn (24468130500); Theunis, Mart (23020504700); Naessens, Tania (7801654999); Pieters, Luc (7006602213); Apers, Sandra (7004293149)	36928950200; 24468130500; 23020504700; 7801654999; 7006602213; 7004293149	Advantages of a validated UPLC–MS/MS standard addition method for the quantification of A-type dimeric and trimeric proanthocyanidins in cranberry extracts in comparison with well-known quantification methods	2018	Journal of Pharmaceutical and Biomedical Analysis	148			32	41	9	16	10.1016/j.jpba.2017.09.002	https://www.scopus.com/inward/record.uri?eid=2-s2.0-85029687267&doi=10.1016%2fj.jpba.2017.09.002&partnerID=40&md5=0d4fcd611b64d4300edda7da67228ef0	Natural Products & Food Research and Analysis, University of Antwerp, Universiteitsplein 1, Antwerp, B-2610, Belgium	van Dooren I., Natural Products & Food Research and Analysis, University of Antwerp, Universiteitsplein 1, Antwerp, B-2610, Belgium; Foubert K., Natural Products & Food Research and Analysis, University of Antwerp, Universiteitsplein 1, Antwerp, B-2610, Belgium; Theunis M., Natural Products & Food Research and Analysis, University of Antwerp, Universiteitsplein 1, Antwerp, B-2610, Belgium; Naesse…	The berries of Vaccinium macrocarpon, cranberry, are widely used for the prevention of urinary tract infections. This species contains A-type proanthocyanidins (PACs), which intervene in the initial phase of the development of urinary tract infections by preventing the adherence of Escherichia coli by their P-type fimbriae to uroepithelial cells. Unfortunately, the existing clinical studies used …	A-type procyanidins; Cranberry; LC–MS/MS; Quality control; Urinary tract infections; Vaccinium macrocarpon	Catechin; Chromatography, High Pressure Liquid; Fruit; Plant Extracts; Proanthocyanidins; Spectrophotometry; Tandem Mass Spectrometry; Urinary Tract Infections; Vaccinium macrocarpon; 4 dimethylaminocinnamaldehyde; aldehyde; cranberry extract; dimer; proanthocyanidin derivative; unclassified drug; catechin; plant extract; proanthocyanidin; procyanidin A2; analytic method; Article; calibration; cr…	Fund for Scientific Research; Fonds Wetenschappelijk Onderzoek, FWO	Jepson R.G., Williams G., Craig J.C., Cranberries for preventing urinary tract infections, Cochrane Database Syst. Rev., (2012); Micali S., Isgro G., Bianchi G., Miceli N., Calapai G., Navarra M., Cranberry and recurrent cystitis: more than marketing?, Crit. Rev. Food Sci. Nutr., 54, pp. 1063-1075, (2014); Aydin A., Ahmed K., Zaman I., Khan M.S., Dasgupta P., Recurrent urinary tract infections in…	I. van Dooren; Natural Products & Food Research and Analysis, University of Antwerp, Universiteitsplein 1, Antwerp, B-2610, Belgium; email: ines_van_dooren@hotmail.com	Elsevier B.V.	J. Pharm. Biomed. Anal.	Article	Final	All Open Access; Green Open Access	Scopus	2-s2.0-85029687267
Samarasinghe S.; Reid R.; Al-Bayati M.	Samarasinghe, Shivanthi (57211976442); Reid, Ruth (57211981209); Al-Bayati, Majid (57211978467)	57211976442; 57211981209; 57211978467	The anti-virulence effect of cranberry active compound proanthocyanins (PACs) on expression of genes in the third-generation cephalosporin-resistant Escherichia coli CTX-M-15 associated with urinary tract infection	2019	Antimicrobial Resistance and Infection Control	8	1	181				13	10.1186/s13756-019-0637-9	https://www.scopus.com/inward/record.uri?eid=2-s2.0-85075584065&doi=10.1186%2fs13756-019-0637-9&partnerID=40&md5=df26927f07673e207d5188b072f161eb	Molecular Microbiology, Leicester School of Allied Health Sciences, Faculty of Health and Life Sciences, De Montfort University, The Gateway, Leicester, LE1 9BH, United Kingdom	Samarasinghe S., Molecular Microbiology, Leicester School of Allied Health Sciences, Faculty of Health and Life Sciences, De Montfort University, The Gateway, Leicester, LE1 9BH, United Kingdom; Reid R., Molecular Microbiology, Leicester School of Allied Health Sciences, Faculty of Health and Life Sciences, De Montfort University, The Gateway, Leicester, LE1 9BH, United Kingdom; Al-Bayati M., Mol…	Background: Urinary tract infections (UTIs) are one of the most common infections found in humans, with uropathogenic Escherichia coli (UPEC) being the most common cause. Prevention of UTI is a major global concern due to its recurrent nature, medical cost, and most importantly, the increased antimicrobial resistance among UPEC. The resistance in UPEC is mainly due to the Extended-Spectrum β-lact…	Cranberry; E. coli CTXM-15; Proanthocyanins (PACs); UPEC; Urinary tract infections; virulence; Uropathogenic Escherichia coli	Anti-Bacterial Agents; beta-Lactamases; Drug Resistance, Multiple, Bacterial; Escherichia coli Proteins; Gene Expression Regulation, Bacterial; Microbial Sensitivity Tests; Plant Extracts; Proanthocyanidins; Uropathogenic Escherichia coli; Virulence; Virulence Factors; beta lactamase; carrier proteins and binding proteins; CD59 antigen; cephalosporin; cysticlean; herbaceous agent; proanthocyanin;…		Bonkat P.G., EAU guidelines on urological infections, Euro Assoc Urol., pp. 22-26, (2017); Francois M., Hanslik T., Dervaux B., Le Strat Y., Souty C., Vaux S., Et al., The economic burden of urinary tract infections in women visiting general practices in France: A cross-sectional survey, BMC Health Serv Res, 16, 1, (2016); Urinary tract infections in adults, 2014, NICE Guidelines; Bien J., Sokolo…	S. Samarasinghe; Molecular Microbiology, Leicester School of Allied Health Sciences, Faculty of Health and Life Sciences, De Montfort University, Leicester, The Gateway, LE1 9BH, United Kingdom; email: ssamarasinghe@dmu.ac.uk	BioMed Central Ltd.	Antimicrob. Resist. Infect. Control	Article	Final	All Open Access; Gold Open Access	Scopus	2-s2.0-85075584065
Ghouri F.; Hollywood A.; Ryan K.	Ghouri, Flavia (57201614311); Hollywood, Amelia (16245062700); Ryan, Kath (14828473500)	57201614311; 16245062700; 14828473500	A systematic review of non-antibiotic measures for the prevention of urinary tract infections in pregnancy	2018	BMC Pregnancy and Childbirth	18	1	99				38	10.1186/s12884-018-1732-2	https://www.scopus.com/inward/record.uri?eid=2-s2.0-85045407372&doi=10.1186%2fs12884-018-1732-2&partnerID=40&md5=c10c6f4bafd230a146f9f59d9a57b53a	School of Pharmacy, University of Reading, PO Box 226, Whiteknights, Reading, RG6 6AP, United Kingdom	Ghouri F., School of Pharmacy, University of Reading, PO Box 226, Whiteknights, Reading, RG6 6AP, United Kingdom; Hollywood A., School of Pharmacy, University of Reading, PO Box 226, Whiteknights, Reading, RG6 6AP, United Kingdom; Ryan K., School of Pharmacy, University of Reading, PO Box 226, Whiteknights, Reading, RG6 6AP, United Kingdom	Background: Urinary tract infections (UTIs) are common in pregnancy and account for the highest proportion of primary care antibiotic prescriptions issued to pregnant women in the UK. It is well known that antibiotic use is associated with increased antimicrobial resistance and therefore measures to minimise antibiotic use for UTI prevention have been studied. The efficacy and safety of these mea…	Antimicrobial resistance; Behaviour change; Non-antibiotic measures; Pregnancy; Prevention; Systematic review; Urinary tract infection	Ascorbic Acid; Dietary Supplements; Female; Fruit and Vegetable Juices; Humans; Hygiene; Immunization; Phytotherapy; Plant Extracts; Pregnancy; Pregnancy Complications, Infectious; Prenatal Care; Urinary Tract Infections; Vaccinium macrocarpon; ascorbic acid; canephron N; unclassified drug; urinary tract antiinfective agent; canephron; plant extract; Article; bacteriuria; behavior change; clinica…		Petersen I., Gilbert R., Evans S., Ridolfi A., Nazareth I., Oral antibiotic prescribing during pregnancy in primary care: UK population-based study, J Antimicrob Chemother, 65, pp. 2238-2246, (2010); Johnson E.K., Wolf J.S., Edward K., Urinary tract infections in pregnancy: Medscape, (2016); Bonkat G., Pickard R., Bartoletti R., Bruyere F., Geerlings S., Wagenlehner F., Wult B., Guideline: urolog…	A. Hollywood; School of Pharmacy, University of Reading, Reading, PO Box 226, Whiteknights, RG6 6AP, United Kingdom; email: a.hollywood@reading.ac.uk	BioMed Central Ltd.	BMC Pregnancy Childbirth	Article	Final	All Open Access; Gold Open Access; Green Open Access	Scopus	2-s2.0-85045407372
Sun J.; Deering R.W.; Peng Z.; Najia L.; Khoo C.; Cohen P.S.; Seeram N.P.; Rowley D.C.	Sun, Jiadong (56002514600); Deering, Robert W. (56576114600); Peng, Zhiyuan (57212511901); Najia, Laila (57212511521); Khoo, Christina (55873998400); Cohen, Paul S. (7402923446); Seeram, Navindra P. (6602112216); Rowley, David C. (57210386841)	56002514600; 56576114600; 57212511901; 57212511521; 55873998400; 7402923446; 6602112216; 57210386841	Pectic Oligosaccharides from Cranberry Prevent Quiescence and Persistence in the Uropathogenic Escherichia coli CFT073	2019	Scientific Reports	9	1	19590				14	10.1038/s41598-019-56005-w	https://www.scopus.com/inward/record.uri?eid=2-s2.0-85076901838&doi=10.1038%2fs41598-019-56005-w&partnerID=40&md5=b7cddf2b20689bb038f0d6f5586bc175	Department of Biomedical and Pharmaceutical Sciences, College of Pharmacy, University of Rhode Island, Kingston, 02881, RI, United States; Laboratory of Bioorganic Chemistry, National Institute of Diabetes and Digestive and Kidney Diseases, National Institutes of Health, Bethesda, 20814, MD, United States; Ocean Spray Cranberries, Inc., One Ocean Spray Drive, Lakeville-Middleboro, 02349, MA, Unit…	Sun J., Department of Biomedical and Pharmaceutical Sciences, College of Pharmacy, University of Rhode Island, Kingston, 02881, RI, United States, Laboratory of Bioorganic Chemistry, National Institute of Diabetes and Digestive and Kidney Diseases, National Institutes of Health, Bethesda, 20814, MD, United States; Deering R.W., Department of Biomedical and Pharmaceutical Sciences, College of Phar…	Urinary tract infections (UTIs) caused by Escherichia coli create a large burden on healthcare and frequently lead to recurrent infections. Part of the success of E. coli as an uropathogenic bacterium can be attributed to its ability to form quiescent intracellular reservoirs in bladder cells and its persistence after antibiotic treatment. Cranberry juice and related products have been used for t…		Anti-Bacterial Agents; Anti-Infective Agents; Bacterial Adhesion; Carbohydrates; Chromatography, High Pressure Liquid; Magnetic Resonance Spectroscopy; Oligosaccharides; Pectins; Plant Preparations; Spectrometry, Mass, Electrospray Ionization; Tandem Mass Spectrometry; Uropathogenic Escherichia coli; Vaccinium macrocarpon; antiinfective agent; carbohydrate; oligosaccharide; pectin; plant medicina…	National Science Foundation EPSCoR, (-1004057); Ocean Spray Cranberries, Inc.; Omar Magnate Foundation; National Institute of General Medical Sciences, NIGMS, (P20GM103430); Center for Outcomes Research and Evaluation, Yale School of Medicine, CORE	Stamm W.E., Norrby S.R., Urinary tract infections: disease panorama and challenges, J. Infect. Dis., 183, pp. S1-S4, (2001); Flores-Mireles A.L., Walker J.N., Caparon M., Hultgren S.J., Urinary tract infections: epidemiology, mechanisms of infection and treatment options, Nat. Rev. Microbiol., 13, pp. 269-284, (2015); Aydin A., Ahmed K., Zaman I., Khan M.S., Dasgupta P., Recurrent urinary tract i…	D.C. Rowley; Department of Biomedical and Pharmaceutical Sciences, College of Pharmacy, University of Rhode Island, Kingston, 02881, United States; email: drowley@uri.edu	Nature Research	Sci. Rep.	Article	Final	All Open Access; Gold Open Access	Scopus	2-s2.0-85076901838
Al-Zobaidy M.A.-H.; Jebur M.H.; Hindi N.K.K.	Al-Zobaidy, Mohammed Abdul-Hassan (36143748900); Jebur, Mays Hadi (57208228819); Hindi, Nada Khazal Kadhim (56195542800)	36143748900; 57208228819; 56195542800	Evaluation of antimicrobial activity of the aquatic extracts of zea mays, cranberries and raisins against bacterial isolates from urinary tract infection in Babylon Province, Iraq	2019	Indian Journal of Public Health Research and Development	10	2		854	861	7	1	10.5958/0976-5506.2019.00402.9	https://www.scopus.com/inward/record.uri?eid=2-s2.0-85064200755&doi=10.5958%2f0976-5506.2019.00402.9&partnerID=40&md5=e85960afca373a6a609a6df7d16dac3e	Department of Basic Medical Sciences, College of Nursing, University of AL-Qadisiyah, Iraq; Basic and Medical science Department, College of Nursing, University of Babylon, Iraq	Al-Zobaidy M.A.-H., Department of Basic Medical Sciences, College of Nursing, University of AL-Qadisiyah, Iraq; Jebur M.H., Basic and Medical science Department, College of Nursing, University of Babylon, Iraq; Hindi N.K.K., Basic and Medical science Department, College of Nursing, University of Babylon, Iraq	Background: Urinary tract infection costs hundreds millions of dollars every year. In addition, causative bacterial species are diverse and some of them are multi-drug resistant. Objectives: evaluating the effects of aqueous extracts of Zea Mays, Cranberry and Raisins on growth, adherence and biofilm formation of bacterial uropathogens isolated from clinical urinary tract infections. Method: The …	Adherence; Biofilm; Cranberry; Raisins; Uropathogens; Zea Mays	ciprofloxacin; cranberry extract; plant extract; Acinetobacter; agar diffusion; antimicrobial activity; Article; bacterial growth; bacterium adherence; bacterium identification; bacterium isolate; biofilm; disk diffusion; epithelium cell; Escherichia coli; Gram negative bacterium; Gram positive bacterium; grape; human; Iraq; Klebsiella pneumoniae; maize; nonhuman; Proteus mirabilis; Proteus vulga…		Stamm W.E., Norrby S.R., Urinary tract infections: Disease panorama and challenges, J Infect Dis, 183, pp. S1-S4, (2001); Flores-Mireles A.L., Walker J.N., Caparon M., Hultgren S.J., Urinary tract infections: Epidemiology, mechanisms of infection and treatment options, Nat Rev Microbiol, 13, 5, pp. 269-284, (2015); Ronald A., The etiology of urinary tract infection: Traditional and emerging patho…		Institute of Medico-Legal Publications	Indian J. Public Health Res. Dev.	Article	Final		Scopus	2-s2.0-85064200755
Kaabi S.A.G.; Ali B.M.	Kaabi, Sadeq A. G. (57208274882); Ali, Baidaa M. (57209225896)	57208274882; 57209225896	Pharmacology of herbal remedies for urinary tract infection in western countries	2020	Tropical Journal of Natural Product Research	4	10		653	660	7	2	10.26538/tjnpr/v4i10.1	https://www.scopus.com/inward/record.uri?eid=2-s2.0-85096374213&doi=10.26538%2ftjnpr%2fv4i10.1&partnerID=40&md5=b4354f271f0ed331d7a70f3acb8ba942	Biology Department, College of Science, Mustansiriyah University, Baghdad, Iraq	Kaabi S.A.G., Biology Department, College of Science, Mustansiriyah University, Baghdad, Iraq; Ali B.M., Biology Department, College of Science, Mustansiriyah University, Baghdad, Iraq	Medicinal plants native to North America and Europe and known in traditional herbal medicine in North America and Europe for their efficacy in the treatment of Urinary tract infections (UTIs) were reviewed for their pharmacological activities detected for extracts of each plant, Mechanism for each pharmacological activity, active components responsible for each pharmacological activity and animal…	Alternative therapy; Herbal anti-adhesives; Herbal Anti-microbial; UTIs; Western herbal medicine	Agathosma betulina extract; Agathosma crenulata extract; Agropyrum repens extract; Althaea officinalis extract; Arctostaphylos uva ursi extract; demulcent agent; Equisetum arvense extract; herbaceous agent; Hydrastis canadensis extract; Juniperus extract; Mahonia aquifolium extract; plant extract; Solidago canadensis extract; Solidago gigantea extract; Solidago virgaurea extract; Stigma maydis ex…		Flores-Mireles AL, Walker JN, Caparon M, Hultgren SJ., Urinary tract infections: epidemiology, mechanisms of infection and treatment options, Nat Rev Microbiol, 13, 5, pp. 269-284, (2015); Hannan TJ, Totsika M, Mansfield KJ, Moore KH, Schembri MA, Hultgren SJ., Host–pathogen checkpoints and population bottlenecks in persistent and intracellular uropathogenic Escherichia coli bladder infection, FE…	S.A.G. Kaabi; Biology Department, College of Science, Mustansiriyah University, Baghdad, Iraq; email: sadeqkaabi@uomustansiriyah.edu.iq; B.M. Ali; Biology Department, College of Science, Mustansiriyah University, Baghdad, Iraq; email: baidaabiology@uomustansiriyah.edu.iq	Faculty of Pharmacy, University of Benin	Trop. J. Nat. Prod. Res.	Article	Final	All Open Access; Hybrid Gold Open Access	Scopus	2-s2.0-85096374213
			21st All-Russian Science Education Forum “Mother & Child”. Urinary tract infections in women: what a gynecologist needs to know? (Post-release)	2020	Russian Journal of Woman and Child Health	3	4		282	288	6	0	10.32364/2618-8430-2020-3-4-282-289	https://www.scopus.com/inward/record.uri?eid=2-s2.0-85154037400&doi=10.32364%2f2618-8430-2020-3-4-282-289&partnerID=40&md5=f92b81eefa9235c67ea18620ef9f1321			A round table on the topic “Urinary tract infections in women: what a gynecologist needs to know?” was organized within the framework of the 21st All-Russian Science Education Forum “Mother & Child” that was held on September 28–30, 2020, in Moscow. The speakers reported on an increasing incidence of urinary tract infections (UTIs), in particular, cystitis. This is accounted for by the lack of a …	cranberry; cystitis; D-mannose; immune prophylaxis; recommendations; urinary tract infections; vitamin D		LLC	Sinyakova L.A., Asymptomatic bacteriuria in pregnant women, Digest of Urology, 2, pp. 36-43, (2018); Antimicrobial therapy and prevention of infections of the kidneys, urinary tract and male genital organs, Federal clinical guidelines, (2020); Guidelines on Urological Infections, (2019); Zaitsev A.V., Kasian G.R., Spivak L.G., Cystitis, Urology. Russian clinical guidelines, pp. 501-518, (2017); t…		Meditsina-Inform LLC	Russ. J. Woman. Child. Health.	Article	Final	All Open Access; Gold Open Access	Scopus	2-s2.0-85154037400
Gromova O.A.; Torshin I.Yu.; Tetruashvili N.K.	Gromova, Olga A. (59039538800); Torshin, Ivan Yu. (7003300274); Tetruashvili, Nana K. (23989698500)	59039538800; 7003300274; 23989698500	Systematic analysis of research on D-mannose and the prospects for its use in recurrent infections of the urinary tract in women of reproductive age; [Ñèñòåìàòè÷åñêèé àíàëèç èññëåäîâàíèé ïî D-ìàííîçå è ïåðñïåêòèâû åå ïðèìåíåíèÿ ïðè ðåöèäèâèðóþùèõ èíôåêöèÿõ ìî÷åïîëîâûõ ïóòåé ó æåíùèí ðåïðîäóêòèâíîãî âîçðàñòà]	2021	Obstetrics, Gynecology and Reproduction	14	6		119	131	12	0	10.17749/2313-7347/OB.GYN.REP.2020.186	https://www.scopus.com/inward/record.uri?eid=2-s2.0-85100389456&doi=10.17749%2f2313-7347%2fOB.GYN.REP.2020.186&partnerID=40&md5=a2bf78afe53b81d65de80651e3af6228	Federal Research Center «Informatics and Management», Russian Academy of Sciences, 42 Vavilova St., Moscow, 119333, Russian Federation; Big Data Storage and Analysis Center, Lomonosov Moscow State University, 1, Leninskie gory, Moscow, 119234, Russian Federation; National Medical Research Center for Obstetrics, Gynecology and Perinatology named after Academician V.I. Kulakov, Health Ministry of R…	Gromova O.A., Federal Research Center «Informatics and Management», Russian Academy of Sciences, 42 Vavilova St., Moscow, 119333, Russian Federation, Big Data Storage and Analysis Center, Lomonosov Moscow State University, 1, Leninskie gory, Moscow, 119234, Russian Federation; Torshin I.Yu., Federal Research Center «Informatics and Management», Russian Academy of Sciences, 42 Vavilova St., Moscow…	Cystitis and other urinary tract infections (UTIs) in women of reproductive age can lead to infertility, significantly complicate the course of pregnancy, and cause numerous fetal abnormalities. Antibiotic therapy during pregnancy is an extreme measure since it is associated with a high risk of fetal malformations. The use of D-mannose is an effective and safe treatment for cystitis and other UTI…	Big data analysis; Cystitis; D-mannose; Infertility; Pregnancy; Reproductive age; Uropathogenic Escherichia coli strains	mannose; Article; cardiovascular system; drug efficacy; drug research; drug safety; drug use; Escherichia coli; fimbria; glycosylation; human; immune system; infection prevention; Leishmania; Mycobacterium; protein function; Pseudomonas aeruginosa; recurrent infection; reproduction; Shigella; tissues; urinary tract; urinary tract infection	Russian Foundation for Вasic Research, (17-07-00935 и № 18-07-01022)	Caron F., Galperine T., Flateau C., Et al., Practice guidelines for the management of adult community-acquired urinary tract infections, Med Mal Infect, 48, 5, pp. 327-358, (2018); Ghouri F., Hollywood A., Ryan K., A systematic review of non-antibiotic measures for the prevention of urinary tract infections in pregnancy, BMC Pregnancy Childbirth, 18, 1, (2018); Gregory D.S., Wu V., Tuladhar P., T…	O.A. Gromova; Federal Research Center «Informatics and Management», Russian Academy of Sciences, Moscow, 42 Vavilova St., 119333, Russian Federation; email: unesco.gromova@gmail.com	IRBIS LLC	Obst. Gyn. Reprod.	Article	Final	All Open Access; Gold Open Access	Scopus	2-s2.0-85100389456
Cai T.; Konstantinidis C.; Ward S.	Cai, Tommaso (57218256901); Konstantinidis, Cristian (57224469804); Ward, Sam (57224482725)	57218256901; 57224469804; 57224482725	A non-pharmacological approach to the treatment of urinary tract infections: Case reports with Utipro® plus	2021	Drugs in Context	10		202122				2	10.7573/DIC.2021-2-2	https://www.scopus.com/inward/record.uri?eid=2-s2.0-85107686600&doi=10.7573%2fDIC.2021-2-2&partnerID=40&md5=78b55e69dda559446221f7b0aa0248aa	Department of Urology, Santa Chiara Regional Hospital, Trento, Italy; Institute of Clinical Medicine, University of Oslo, Oslo, Norway; Uroequip.com, Barcelona, Spain; Clinic Saint Jean, Brussels, Belgium	Cai T., Department of Urology, Santa Chiara Regional Hospital, Trento, Italy, Institute of Clinical Medicine, University of Oslo, Oslo, Norway; Konstantinidis C., Uroequip.com, Barcelona, Spain; Ward S., Clinic Saint Jean, Brussels, Belgium	Recurrent urinary tract infections (UTIs) can profoundly impair patients' quality of life and carry a substantial health resource burden. Although antibiotics are the mainstay of treatment, interest is growing in identifying antibiotic-sparing alternatives. Utipro® Plus is a medical device that acts as a mechanical barrier to protect the intestinal lumen against the adherence and invasion of urop…	Antimicrobial resistance; Antimicrobial stewardship; Quality of life; Recurrent urinary tract infections; Utipro<sup>®</sup> plus	amoxicillin plus clavulanic acid; ampicillin; antibiotic agent; carbapenem derivative; cefuroxime; cephalosporin derivative; ciprofloxacin; cotrimoxazole; ertapenem; estrogen; fluconazole; fosfomycin; gentamicin; ibuprofen; itraconazole; levofloxacin; mannose; paracetamol; quinoline derived antiinfective agent; trimethoprim; adult; aged; antibiotic resistance; antibiotic sensitivity; antibiotic t…	Content Ed Net	Foxman B., Urinary tract infection syndromes: occurrence, recurrence, bacteriology, risk factors, and disease burden, Infect Dis Clin North Am, 28, 1, pp. 1-13, (2014); Medina M, Castillo-Pino E., An introduction to the epidemiology and burden of urinary tract infections, Ther Adv Urol, 11, (2019); Bonkat G, Bartoletti R, Bruyere F, Et al., EAU guidelines on urological infections; Guglietta A., R…	T. Cai; Department of Urology, Santa Chiara Regional Hospital, Trento, Largo Medaglie d'Oro, 9, Italy; email: ktommy@libero.it	Bioexcel Publishing LTD	Drugs Context	Article	Final	All Open Access; Gold Open Access; Green Open Access	Scopus	2-s2.0-85107686600
Sharma V.; Gelin L.F.F.; Sarkar I.N.	Sharma, Vivekanand (55635455000); Gelin, Luiz Fernando Fracassi (57217479209); Sarkar, Indra Neil (15124590700)	55635455000; 57217479209; 15124590700	Identifying Herbal Adverse Events From Spontaneous Reporting Systems Using Taxonomic Name Resolution Approach	2020	Bioinformatics and Biology Insights	14						8	10.1177/1177932220921350	https://www.scopus.com/inward/record.uri?eid=2-s2.0-85087276279&doi=10.1177%2f1177932220921350&partnerID=40&md5=68967bb6b09a5db4eb871eea24aa9578	Center for Biomedical Informatics, Brown University, Providence, RI, United States; Rhode Island Quality Institute, Providence, RI, United States	Sharma V., Center for Biomedical Informatics, Brown University, Providence, RI, United States; Gelin L.F.F., Center for Biomedical Informatics, Brown University, Providence, RI, United States; Sarkar I.N., Center for Biomedical Informatics, Brown University, Providence, RI, United States, Rhode Island Quality Institute, Providence, RI, United States	The efficacy and safety of herbal supplements suffer from challenges due to non-uniform representation of ingredient terms within biomedical and observational health data sources. The nature of how supplement data are reported within Spontaneous Reporting Systems (SRS) can limit analyses of supplement-associated adverse events due to the use of incorrect nomenclature or failing to identify herbs.…	Adverse Event Detection; herbal; indexing; Spontaneous Reporting Systems	Avena sativa extract; cannabis; Curcuma longa extract; Digitalis purpurea extract; garlic extract; ginger extract; guarana extract; herbaceous agent; Humulus lupulus extract; Hypericum perforatum extract; Linum usitatissimum extract; Medicago sativa extract; Phleum pratense extract; Senna alexandrina extract; sinecatechins; soybean extract; Taraxacum officinale extract; unclassified drug; Vaccini…	National Institutes of Health, NIH, (R01LM011963, U54GM115677); National Institutes of Health, NIH	Smith T., Kawa K., Eckl V., Morton C., Stredneyd R., Herbal supplement sales in US increase 7.7% in 2016. Consumer preferences shifting toward ingredients with general wellness benefits, driving growth of adaptogens and digestive health products, HerbalGram, 115, pp. 56-65, (2017); Izzo A.A., Hoon-Kim S., Radhakrishnan R., Williamson E.M., A critical approach to evaluating clinical efficacy, adve…	I.N. Sarkar; Center for Biomedical Informatics, Brown University, Providence, United States; email: neil_sarkar@brown.edu; I.N. Sarkar; Rhode Island Quality Institute, Providence, United States; email: neil_sarkar@brown.edu	SAGE Publications Inc.	Bioinformatics Biol. Insights	Article	Final	All Open Access; Gold Open Access	Scopus	2-s2.0-85087276279
Ranfaing J.; Dunyach-Remy C.; Louis L.; Lavigne J.-P.; Sotto A.	Ranfaing, Jérémy (57203036320); Dunyach-Remy, Catherine (55369813000); Louis, Laurence (57195372657); Lavigne, Jean-Philippe (24531297400); Sotto, Albert (7006249763)	57203036320; 55369813000; 57195372657; 24531297400; 7006249763	Propolis potentiates the effect of cranberry (Vaccinium macrocarpon) against the virulence of uropathogenic Escherichia coli	2018	Scientific Reports	8	1	10706				18	10.1038/s41598-018-29082-6	https://www.scopus.com/inward/record.uri?eid=2-s2.0-85050358785&doi=10.1038%2fs41598-018-29082-6&partnerID=40&md5=9bd3ca6f213314f6baa301aed8e581fe	French National Institute of Health and Medical Research, University Montpellier, Faculty of Medicine, Nîmes, 30908, France; Department of Microbiology, Nîmes University Hospital, Nîmes, 30029, France; Plateforme Génomique et Transcriptomique, UMR-S 910, University Aix-Marseille, Faculty of Medicine la Timone, Marseille, 13385, France; Department of Infectious Diseases, Nîmes University Hospital,…	Ranfaing J., French National Institute of Health and Medical Research, University Montpellier, Faculty of Medicine, Nîmes, 30908, France; Dunyach-Remy C., French National Institute of Health and Medical Research, University Montpellier, Faculty of Medicine, Nîmes, 30908, France, Department of Microbiology, Nîmes University Hospital, Nîmes, 30029, France; Louis L., Plateforme Génomique et Transcri…	Uropathogenic Escherichia coli (UPEC), the most prevalent bacteria isolated in urinary tract infections (UTI), is now frequently resistant to antibiotics used to treat this pathology. The antibacterial properties of cranberry and propolis could reduce the frequency of UTIs and thus the use of antibiotics, helping in the fight against the emergence of antibiotic resistance. Transcriptomic profiles…		Biofilms; Drug Synergism; Drug Therapy, Combination; Escherichia coli Infections; Escherichia coli Proteins; Fruit; Gene Expression Profiling; Gene Expression Regulation, Bacterial; Humans; Plant Extracts; Proanthocyanidins; Propolis; Urinary Tract Infections; Urine; Uropathogenic Escherichia coli; Vaccinium macrocarpon; Virulence; Virulence Factors; Escherichia coli protein; plant extract; proan…	Nutrivercell SA	Silverman J.A., Schreiber H.L., Hooton T.M., Hultgren S.J., From physiology to pharmacy: Developments in the pathogenesis and treatment of recurrent urinary tract infections, NIH Public Access, 381, pp. 143-154, (2013); McLellan L.K., Hunstad D.A., Urinary tract infection: Pathogenesis and outlook, Trends Mol. Med, 22, pp. 946-957, (2016); Foxman B., Epidemiology of urinary tract infections: Inci…	J.-P. Lavigne; French National Institute of Health and Medical Research, University Montpellier, Faculty of Medicine, Nîmes, 30908, France; email: jean.philippe.lavigne@chu-nimes.fr	Nature Publishing Group	Sci. Rep.	Article	Final	All Open Access; Gold Open Access; Green Open Access	Scopus	2-s2.0-85050358785
Abdul-Lateef L.A.; Hassan E.; Tahaabd-Allabactash E.	Abdul-Lateef, Lamees A. (54384737700); Hassan, Emad (57215007437); Tahaabd-Allabactash, Enas (57214998657)	54384737700; 57215007437; 57214998657	Effect of cranberry on biofilm formation by p. Mirabilis isolated from patients suffering from urinary tract infections	2018	Research Journal of Pharmacy and Technology	11	3		1097	1100	3	1	10.5958/0974-360X.2018.00206.8	https://www.scopus.com/inward/record.uri?eid=2-s2.0-85079635534&doi=10.5958%2f0974-360X.2018.00206.8&partnerID=40&md5=d8f857ebb2bc6db646f5897bcfb71299	Department of Microbiology, College of Medicine, Babylon University, Iraq; Department of Surgery, College of Medicine, Babylon University, Iraq; Al-Hilla surgery Teaching Hospital, Iraq	Abdul-Lateef L.A., Department of Microbiology, College of Medicine, Babylon University, Iraq; Hassan E., Department of Surgery, College of Medicine, Babylon University, Iraq; Tahaabd-Allabactash E., Al-Hilla surgery Teaching Hospital, Iraq	A total of (100) alkalineurine were obtained from a patient suffering from urinary tract infection from both sexes attended to Al-Hilla surgery Teaching Hospital during a period from September 2016 to December 2016 in Al-Hilla province. It was found that (23) P. mirabilis isolates were recovered where 14(60%) isolated obtained from patient with complicated urinary tract infection and 9 (39%) isol…	Biofilm formation; Cranberry; UTI	cranberry extract; antibiofilm activity; antibiotic resistance; Article; asymptomatic bacteriuria; bacterial colonization; bacterial growth; bacterium adherence; bacterium identification; bacterium isolate; bacterium isolation; behavioral risk factor surveillance system; biochemical analysis; biofilm; cranberry; female; genetic risk; human; immune response; male; microbiological examination; micr…		Pearson M.M., Schaffer J.N., Proteus mirabilis and Urinary Tract Infections, Microbiology Spectrum, 3, 5, pp. 1-48, (2015); Czerwonka G., Guzy A., Kaluza K., Grosicka M., Danczuk M., Lechowicz L., Kaca W., The role of Proteus mirabilis cell wall features in biofilm formation, Archives of Microbiology, 198, 9, pp. 877-884, (2016); Laftaah B.A., Enzymatic Study on the Protease Produced by Proteus M…	L.A. Abdul-Lateef; Department of Microbiology, College of Medicine, Babylon University, Iraq; email: dr.lamees.razzak@gmail.com	Research Journal of Pharmacy and Technology	Res. J. Pharm. Technol.	Article	Final		Scopus	2-s2.0-85079635534
Asma B.; Vicky L.; Stephanie D.; Yves D.; Amy H.; Sylvie D.	Asma, Babar (57191443201); Vicky, Leblanc (57201850374); Stephanie, Dudonne (37047033200); Yves, Desjardins (6701413761); Amy, Howell (57201853507); Sylvie, Dodin (57201861677)	57191443201; 57201850374; 37047033200; 6701413761; 57201853507; 57201861677	Standardised high dose versus low dose cranberry Proanthocyanidin extracts for the prevention of recurrent urinary tract infection in healthy women [PACCANN]: A double blind randomised controlled trial protocol	2018	BMC Urology	18	1	29				21	10.1186/s12894-018-0342-7	https://www.scopus.com/inward/record.uri?eid=2-s2.0-85046293412&doi=10.1186%2fs12894-018-0342-7&partnerID=40&md5=d8d20c5f331fb8c718d3b44ed01358e8	Department of Obstetrics and Gynaecology, Laval University, CHU de Québec, Université Laval, 2705, boulevard Laurier, Local A1385, Québec, G1V 4G2, QC, Canada; Institute of Nutrition and Functional Foods, Laval University, 2440 Hochelaga Boulevard, Quebec City, G1V 0A6, QC, Canada; Rutgers University, 125A Lake Oswego Rd., Chatsworth, 08019, NJ, United States	Asma B., Department of Obstetrics and Gynaecology, Laval University, CHU de Québec, Université Laval, 2705, boulevard Laurier, Local A1385, Québec, G1V 4G2, QC, Canada, Institute of Nutrition and Functional Foods, Laval University, 2440 Hochelaga Boulevard, Quebec City, G1V 0A6, QC, Canada; Vicky L., Institute of Nutrition and Functional Foods, Laval University, 2440 Hochelaga Boulevard, Quebec C…	Background: Urinary tract infections (UTIs) are amongst the most common bacterial infections affecting women. Although antibiotics are the treatment of choice for UTI, cranberry derived products have been used for many years to prevent UTIs, with limited evidence as to their efficacy. Our objective is to assess the efficacy of a cranberry extract capsule standardized in A-type linkage proanthocya…	Antioxidants; Cranberry; Prevention; Proanthocyanidins; Recurrent urinary tract infection; Vaccinium macrocarpon; Women's health	Dose-Response Relationship, Drug; Double-Blind Method; Female; Follow-Up Studies; Humans; Phytotherapy; Plant Extracts; Proanthocyanidins; Prospective Studies; Recurrence; Urinary Tract Infections; Vaccinium macrocarpon; cranberry extract; proanthocyanidin derivative; plant extract; proanthocyanidin; adult; Article; controlled study; double blind procedure; drug megadose; enzyme assay; female; fo…	Ministry of Agriculture, Fisheries and Food of Quebec; Nutra Canada	Czaja C.A., Hooton T.M., Update on acute uncomplicated urinary tract infection in women, Postgrad Med, 119, 1, pp. 39-45, (2006); Foxman B., Barlow R., D'Arcy H., Gillespie B., Sobel J.D., Urinary tract infection: Self-reported incidence and associated costs, Ann Epidemiol, 10, 8, pp. 509-515, (2000); Hickling D.R., Sun T.T., Wu X.R., Anatomy and physiology of the urinary tract: Relation to host …	D. Sylvie; Department of Obstetrics and Gynaecology, Laval University, CHU de Québec, Université Laval, Québec, 2705, boulevard Laurier, Local A1385, G1V 4G2, Canada; email: sylvie.dodin@fmed.ulaval.ca	BioMed Central Ltd.	BMC Urol.	Article	Final	All Open Access; Gold Open Access; Green Open Access	Scopus	2-s2.0-85046293412
Koradia P.; Kapadia S.; Trivedi Y.; Chanchu G.; Harper A.	Koradia, Parshottam (57211131298); Kapadia, Shital (57211131328); Trivedi, Yamini (36341651500); Chanchu, Gajendrasinh (57211131914); Harper, Ashton (57207916708)	57211131298; 57211131328; 36341651500; 57211131914; 57207916708	Probiotic and cranberry supplementation for preventing recurrent uncomplicated urinary tract infections in premenopausal women: a controlled pilot study	2019	Expert Review of Anti-Infective Therapy	17	9		733	740	7	43	10.1080/14787210.2019.1664287	https://www.scopus.com/inward/record.uri?eid=2-s2.0-85072746774&doi=10.1080%2f14787210.2019.1664287&partnerID=40&md5=84d77477a0a746a801ccf3ab68dcec58	Dept of Clinical Research, BAPS Pramukh Swami Hospital, Ahmedabad, India; Dept of Obstetrics and Gynecology, B.J. Medical College and Civil Hospital, Ahmedabad, India; Department of Obstetrics & Gynaecology, AMCMET L.G. General Hospital, Ahmedabad, India; Department of Data operations, QED Clinical Services Ind Pvt Limited, Ahmedabad, Gujarat, India; Medical Affairs Department, ADM Protexin Ltd, …	Koradia P., Dept of Clinical Research, BAPS Pramukh Swami Hospital, Ahmedabad, India; Kapadia S., Dept of Obstetrics and Gynecology, B.J. Medical College and Civil Hospital, Ahmedabad, India; Trivedi Y., Department of Obstetrics & Gynaecology, AMCMET L.G. General Hospital, Ahmedabad, India; Chanchu G., Department of Data operations, QED Clinical Services Ind Pvt Limited, Ahmedabad, Gujarat, India…	Objectives: To assess efficacy and safety of Bio-Kult Pro-Cyan (BKPro-Cyan), a product containing two strains of Lactobacilli plus cranberry extract, for preventing recurrent UTIs in pre-menopausal adult women.Methods: This was a randomized, double-blind, placebo-controlled pilot study. Subjects received BKPro-Cyan or placebo twice-daily for 26 weeks. The primary endpoint was the proportion of su…	Bio-Kult Pro-Cyan; cranberry; microbiome; probiotics; urinary tract infection	Adult; Anti-Bacterial Agents; Double-Blind Method; Female; Humans; Lactobacillus; Pilot Projects; Plant Extracts; Premenopause; Probiotics; Recurrence; Time Factors; Urinary Tract Infections; Vaccinium macrocarpon; adm protexin; antiinfective agent; bkpro cyan; unclassified drug; antiinfective agent; plant extract; probiotic agent; abdominal distension; adult; adverse outcome; Article; clinical e…	ADM Protexin Ltd; ADM Protexin Ltd.	Li J., Jia H., Cai X., Et al., An integrated catalog of reference genes in the human gut microbiome, Nat Biotechnol, 32, pp. 834-841, (2014); Proctor L.M., The National Institutes of Health Human Microbiome Project, Semin Fetal Neonatal Med, 21, pp. 368-372, (2016); Johnson-King B., Terry S.F., Future of microbiomes through the National microbiome initiative, Genet Test Mol Biomarkers, 20, pp. 56…	A. Harper; ADM Protexin Ltd, Somerset, United Kingdom; email: ashton.harper@protexin.com	Taylor and Francis Ltd	Expert Rev. Anti-Infect. Ther.	Article	Final	All Open Access; Hybrid Gold Open Access	Scopus	2-s2.0-85072746774
Vagios S.; Hesham H.; Mitchell C.	Vagios, Stylianos (57198884409); Hesham, Helai (57215754876); Mitchell, Caroline (16316931000)	57198884409; 57215754876; 16316931000	Understanding the potential of lactobacilli in recurrent UTI prevention	2020	Microbial Pathogenesis	148		104544				16	10.1016/j.micpath.2020.104544	https://www.scopus.com/inward/record.uri?eid=2-s2.0-85092018938&doi=10.1016%2fj.micpath.2020.104544&partnerID=40&md5=6f5973d4cb9e7ec1807a2fdee2536a8a	Department of Obstetrics & Gynecology, Massachusetts General Hospital, Vincent Center for Reproductive Biology, Massachusetts General Hospital Research Institute, United States	Vagios S., Department of Obstetrics & Gynecology, Massachusetts General Hospital, Vincent Center for Reproductive Biology, Massachusetts General Hospital Research Institute, United States; Hesham H., Department of Obstetrics & Gynecology, Massachusetts General Hospital, Vincent Center for Reproductive Biology, Massachusetts General Hospital Research Institute, United States; Mitchell C., Departme…	Urinary tract infections (UTIs) are one of the most common infections in women. The only proven preventive strategy for recurrent UTIs is prophylactic antibiotics. Given growing antibiotic resistance, the use of probiotics has been proposed as an alternative to antibiotics. Herein, we discuss the current evidence to support the possibility that exogenous lactobacilli may limit the pathogenicity o…	Efficacy; Lactobacilli; Prevention; Probiotics; Recurrent urinary tract infections (UTI); Uropathogenic E. coli (UPEC)	Escherichia coli; Escherichia coli Infections; Female; Humans; Lactobacillus; Probiotics; Urinary Tract Infections; lactic acid; probiotic agent; probiotic agent; antimicrobial activity; Article; bacterial colonization; bacterial growth; bacterial strain; bacterial virulence; bacterium adherence; bacterium culture; bacterium detection; concentration response; controlled study; cranberry juice; Es…		Flores-Mireles A.L., Walker J.N., Caparon M., Hultgren S.J., Urinary tract infections: Epidemiology, mechanisms of infection and treatment options, Nature reviews. Microbiology. May, 13, 5, pp. 269-284, (2015); Foxman B., Recurring urinary tract infection: incidence and risk factors, American journal of public health. Mar, 80, 3, pp. 331-333, (1990); Terlizzi M.E., Gribaudo G., Maffei M.E., UroPa…	C. Mitchell; 55 Fruit St, Their 9 Boston, 02114, United States; email: Caroline.mitchell@mgh.harvard.edu	Academic Press	Microb. Pathog.	Article	Final		Scopus	2-s2.0-85092018938
Mayot G.; Secher C.; Martino P.D.	Mayot, Gilles (16309861400); Secher, Camille (57200539940); Martino, Patrick Di (7003312165)	16309861400; 57200539940; 7003312165	Inhibition of adhesion of uropathogenic Escherichia coli to canine and feline uroepithelial cells by an extract from cranberry	2018	Journal of Microbiology, Biotechnology and Food Sciences	7	4		404	406	2	7	10.15414/jmbfs.2018.7.4.404-406	https://www.scopus.com/inward/record.uri?eid=2-s2.0-85041594969&doi=10.15414%2fjmbfs.2018.7.4.404-406&partnerID=40&md5=08c68d445dae40f1e1a1c4a94189c881	Laboratoire ERRMECe-EA1391, Université de Cergy-Pontoise, Rue Descartes site de Neuville-sur-Oise, Cergy-Pontoise cedex, 95031, France	Mayot G., Laboratoire ERRMECe-EA1391, Université de Cergy-Pontoise, Rue Descartes site de Neuville-sur-Oise, Cergy-Pontoise cedex, 95031, France; Secher C., Laboratoire ERRMECe-EA1391, Université de Cergy-Pontoise, Rue Descartes site de Neuville-sur-Oise, Cergy-Pontoise cedex, 95031, France; Martino P.D., Laboratoire ERRMECe-EA1391, Université de Cergy-Pontoise, Rue Descartes site de Neuville-sur…	Uropathogenic Escherichia coli (UPEC) is the main infectious agent of urinary tract infections (UTI) in humans, dogs and cats. Dietary consumption of cranberries is thought to be associated with prevention of UTI in humans based on decreased adhesion of UPEC to uroepithelial cells. The present study evaluated the impact of cranberry extract addition on the attachment of UPEC to canine Madin- Darb…	Cat; Cranberry; Dog; Escherichia coli; Urinary tract infection		Nestec Ltd.; Nestle Purina Research	Bailey D.T., Dalton C., Joseph Daugherty F., Tempesta M.S., Can a concentrated cranberry extract prevent recurrent urinary tract infections in women? A pilot study, Phytomedicine, 14, pp. 237-241, (2007); Chou H.I., Chen K.S., Wang H.C., Lee W.M., Effects of cranberry extract on prevention of urinary tract infection in dogs and on adhesion of Escherichia coli to Madin-Darby canine kidney cells, A…	P.D. Martino; Laboratoire ERRMECe-EA1391, Université de Cergy-Pontoise, Rue Descartes site de Neuville-sur-Oise, Cergy-Pontoise cedex, 95031, France; email: Patrick.di-martino@u-cergy.fr	Slovak University of Agriculture	J. Microbiol. Biotechnol. Food Sci.	Article	Final	All Open Access; Gold Open Access; Green Open Access	Scopus	2-s2.0-85041594969
Sintara M.; Li L.; Cunningham D.G.; Prior R.L.; Wu X.; Chang T.	Sintara, Marsha (57189851193); Li, Lin (57205061008); Cunningham, David G. (36071650500); Prior, Ronald L. (7101758056); Wu, Xianli (7408232165); Chang, Tony (55621892100)	57189851193; 57205061008; 36071650500; 7101758056; 7408232165; 55621892100	Single-laboratory validation for determination of total soluble proanthocyanidins in cranberry using 4-dimethylaminocinnamaldehyde	2018	Journal of AOAC International	101	3		805	809	4	15	10.5740/jaoacint.17-0288	https://www.scopus.com/inward/record.uri?eid=2-s2.0-85058385886&doi=10.5740%2fjaoacint.17-0288&partnerID=40&md5=ae210d15036a31a212b33c62ae0f4c88	International Chemistry Testing, 258 Main St, Suite 202, Milford, 01757, MA, United States; Ocean Spray, 1 Ocean Spray Dr, Lakeville, 02349, MA, United States; University of Arkansas, Department of Food Science, 214 Lakeshore Dr, Searcy, 72143, AR, United States; U.S. Department of Agriculture, Agricultural Research Service, Beltsville Human Nutrition Research Center, Nutrient Data Laboratory, 10…	Sintara M., International Chemistry Testing, 258 Main St, Suite 202, Milford, 01757, MA, United States; Li L., International Chemistry Testing, 258 Main St, Suite 202, Milford, 01757, MA, United States; Cunningham D.G., Ocean Spray, 1 Ocean Spray Dr, Lakeville, 02349, MA, United States; Prior R.L., University of Arkansas, Department of Food Science, 214 Lakeshore Dr, Searcy, 72143, AR, United Sta…	American cranberry (Vaccinium macrocarpon) is native to Eastern North America. Recent studies have suggested that the A-type proanthocyanidins (PACs) in cranberries are effective in preventing urinary tract infection. To meet the growing interest in the cranberry market, an accurate, reliable, and simple method to determine PAC concentration is needed. In this study, a modified method using 4-dim…		Anti-Bacterial Agents; Cinnamates; Fruit and Vegetable Juices; Proanthocyanidins; Reproducibility of Results; Spectrophotometry; Vaccinium macrocarpon; Fruit juices; 4-dimethylaminocinnamaldehyde; antiinfective agent; cinnamic acid derivative; proanthocyanidin; Calibration curves; Correlation coefficient; Eastern north america; Proanthocyanidins; Reproducibilities; Single laboratory validations; …		Guay D.R., Drugs, 69, pp. 775-807, (2009); Blatherwick N.R.L., Louisa M., J. Biol. Chem., 57, pp. 815-818, (1923); Sobota A.E., J. Urol., 131, pp. 1013-1016, (1984); Walsh B.A., J. ET Nurs., 19, pp. 110-113, (1992); Beachey E.H., J. Infect. Dis., 143, pp. 325-345, (1981); Avorn J., Monane M., Gurwitz J., Glynn R.J., Choodnovskiy I., Lipsitz L., JAMA, 271, pp. 751-754, (1994); Haverkorn M.J., Mand…	X. Wu; U.S. Department of Agriculture, Agricultural Research Service, Beltsville Human Nutrition Research Center, Nutrient Data Laboratory, Beltsville, 10300 Baltimore Ave, 20705, United States; email: Xianli.Wu@ars.usda.gov	AOAC International	J AOAC Int	Article	Final	All Open Access; Bronze Open Access	Scopus	2-s2.0-85058385886
Pannek J.; Pannek-Rademacher S.; Wöllner J.	Pannek, Jürgen (57203078370); Pannek-Rademacher, Susanne (56199652600); Wöllner, Jens (23468209300)	57203078370; 56199652600; 23468209300	Treatment of complicated urinary tract infections in individuals with chronic neurogenic lower urinary tract dysfunction: Are antibiotics mandatory?	2018	Urologia Internationalis	100	4		434	439	5	7	10.1159/000487245	https://www.scopus.com/inward/record.uri?eid=2-s2.0-85045296016&doi=10.1159%2f000487245&partnerID=40&md5=ae2538ad39ba43009175d62aabc389bf	Neuro-Urology, Swiss Paraplegic Center, Schweizer Paraplegiker-Zentrum, Guido A. Z-ch Strasse 1, Nottwil, CH-6207, Switzerland; Homöopathie-Pannek, Basel, Switzerland	Pannek J., Neuro-Urology, Swiss Paraplegic Center, Schweizer Paraplegiker-Zentrum, Guido A. Z-ch Strasse 1, Nottwil, CH-6207, Switzerland; Pannek-Rademacher S., Homöopathie-Pannek, Basel, Switzerland; Wöllner J., Neuro-Urology, Swiss Paraplegic Center, Schweizer Paraplegiker-Zentrum, Guido A. Z-ch Strasse 1, Nottwil, CH-6207, Switzerland	Introduction: Urinary tract infections (UTI) in patients with neurogenic lower urinary tract dysfunction (NLUTD) are defined as complicated UTI requiring antibiotic treatment. As the emergence of multiresistant strains is a serious problem, we assessed the feasibility of nonantibiotic treatment of UTI in patients with NLUTD. Materials and Methods: In a prospective study evaluating the usefulness …	Antibiotics; Multiresistant bacteria; Neurogenic lower urinary tract dysfunction; Urinary tract infections	Adult; Aged; Anti-Bacterial Agents; Female; Fever; Humans; Male; Middle Aged; Prospective Studies; Risk; Sepsis; Treatment Outcome; Urinary Bladder; Urinary Bladder, Neurogenic; Urinary Tract Infections; Young Adult; antibiotic agent; ciprofloxacin; herbaceous agent; nitrofurantoin; norfloxacin; sulfur; antiinfective agent; Acidum nitricum; adult; aged; antibiotic therapy; Article; bladder irriga…	B.K. Bose foundation; Sokrates foundation	Vigil H.R., Hickling D.R., Urinary tract infection in the neurogenic bladder, Transl Androl Urol, 5, pp. 72-87, (2016); Esclarin De Ruz A., Garcia Leoni E., Herruzo Cabrera R., Epidemiology and risk factors for urinary tract infection in patients with spinal cord injury, J Urol, 164, pp. 1285-1289, (2000); Biering-Sorensen F., Nielans H.M., Dorflinger T., Sorensen B., Urological situation five ye…		S. Karger AG	Urol. Int.	Article	Final		Scopus	2-s2.0-85045296016
Olszewski V.R.; Bastos T.S.; Komarcheuski A.S.; Oliveira S.G.; Warth J.F.G.; Félix A.P.	Olszewski, V.R. (57221288172); Bastos, T.S. (57204794878); Komarcheuski, A.S. (57207299157); Oliveira, S.G. (57194267949); Warth, J.F.G. (24336579900); Félix, A.P. (7005782066)	57221288172; 57204794878; 57207299157; 57194267949; 24336579900; 7005782066	Cranberries (Vacciniummacrocarpon aiton) in dog nutrition: influence on diet digestibility and palatability and in the course of urinary tract infections; [Cranberrys (Vaccinium macrocarpon aiton) na nutriçao de caes: influencia na digestibilidade e palatabilidade da dieta e no curso de infecçoes do trato urinário]	2020	Arquivo Brasileiro de Medicina Veterinaria e Zootecnia	72	5		1971	1979	8	0	10.1590/1678-4162-11622	https://www.scopus.com/inward/record.uri?eid=2-s2.0-85098694793&doi=10.1590%2f1678-4162-11622&partnerID=40&md5=7ce3b653ea4d09de8b5040d588de748f	Universidade Federal do Paraná, Curitiba, PR	Olszewski V.R., Universidade Federal do Paraná, Curitiba, PR; Bastos T.S., Universidade Federal do Paraná, Curitiba, PR; Komarcheuski A.S., Universidade Federal do Paraná, Curitiba, PR; Oliveira S.G., Universidade Federal do Paraná, Curitiba, PR; Warth J.F.G., Universidade Federal do Paraná, Curitiba, PR; Félix A.P., Universidade Federal do Paraná, Curitiba, PR	The objective was to evaluate the effects of cranberry on blood and urinary parameters of dogs (experiment I), digestibility of nutrients (experiment II), palatability of diet (experiment III) and the influence of cranberry on E. coli UPEC-MRHA fimbriae in vitro (experiment IV). For experiment I and II, ten dogs were fed with diets containing 0% or 0.4% cranberry for 30 days. Experiment III compa…	anthocyanidins; blueberry; cystitis; functional diet; nutraceutical; urinary tract infection			ANHE F.F., ROY D., PILON G., Et al., A polyphenol-rich cranberry extract protects from diet-induced obesity, insulin resistance and intestinal inflammation in association with increased Akkermansia spp. population in the gutmicrobiota of mice, Gut, 64, pp. 872-883, (2014); CALLENS A.J., BARTGES J.W., Urinalysis, Vet. Clin. N. Am. Small Anim. Pract, 45, pp. 621-637, (2015); CARCIOFI A., TESHIMA E.…	T.S. Bastos; Universidade Federal do Paraná, Curitiba; email: tais.sbastoss@gmail.com	Universidade Federal de Minas Gerais	Arq. Bras. Med. Vet. Zootec.	Article	Final	All Open Access; Gold Open Access	Scopus	2-s2.0-85098694793
Gerber A.; Genecand C.B.; Mach T.; Schrumpf D.; Marques A.R.F.; Dupraz J.; Schmid T.	Gerber, Annick (57191488133); Genecand, Camille Buffle (57200313194); Mach, Thierry (57197161252); Schrumpf, David (55542181200); Marques, Ana Rita Forte (57200314418); Dupraz, Jean (57191485141); Schmid, Thomas (55136104000)	57191488133; 57200313194; 57197161252; 55542181200; 57200314418; 57191485141; 55136104000	What's new in ambulatory general internal medicine?; [Quoi de neuf en médecine interne générale ambulatoire?]	2018	Revue Medicale Suisse	14	590		126	129	3	0		https://www.scopus.com/inward/record.uri?eid=2-s2.0-85040767175&partnerID=40&md5=4b1e5a126abf17aaf83e056c5bbf27cc	Service de Médecine de Premier Recours, Genève 14, 1211, Switzerland	Gerber A., Service de Médecine de Premier Recours, Genève 14, 1211, Switzerland; Genecand C.B., Service de Médecine de Premier Recours, Genève 14, 1211, Switzerland; Mach T., Service de Médecine de Premier Recours, Genève 14, 1211, Switzerland; Schrumpf D., Service de Médecine de Premier Recours, Genève 14, 1211, Switzerland; Marques A.R.F., Service de Médecine de Premier Recours, Genève 14, 1211…	Many treatments are used every day in general medicine without any evidence of their efficacy. This last year, three randomised studies tried to prove the clinical utility of chondroitin/glucosamine in arthritis, cranberry in urinary infections, and acupuncture in migraine. Screening and management of prostate cancer are still controversial. Two recent studies help us advising our patients on thi…		Acupuncture Therapy; General Practice; Humans; Internal Medicine; Male; Migraine Disorders; Randomized Controlled Trials as Topic; Urinary Tract Infections; Vaccinium macrocarpon; hydroxymethylglutaryl coenzyme A reductase inhibitor; chondroitin; glucosamine; hydroxymethylglutaryl coenzyme A reductase inhibitor; acupuncture; ambulatory care; Article; cancer screening; clinical effectiveness; cran…		Roman-Blas J.A., Castaneda S., Sanchez-Pernaute O., Largo R., Herrero-Beaumont G., Combined treatment with chondroitin sulfate and glucosamine sulfate shows no superiority over placebo for reduction of joint pain and functional impairment in patients with knee osteoarthritis: A six-month multicenter, randomized, double-blind, placebo-controlled clinical trial, Arthritis Rheum, 69, pp. 77-85, (201…	T. Schmid; Service de Médecine de Premier Recours, Genève 14, 1211, Switzerland; email: Thomas.Schmid@hcuge.ch	Editions Medecine et Hygiene	Rev. Med. Suisse	Article	Final		Scopus	2-s2.0-85040767175
Maki K.C.; Nieman K.M.; Schild A.L.; Kaspar K.L.; Khoo C.	Maki, Kevin C. (7202670643); Nieman, Kristin M. (9434609800); Schild, Arianne L. (37261885100); Kaspar, Kerrie L. (37063263100); Khoo, Christina (55873998400)	7202670643; 9434609800; 37261885100; 37063263100; 55873998400	The Effect of Cranberry Juice Consumption on the Recurrence of Urinary Tract Infection: Relationship to Baseline Risk Factors	2018	Journal of the American College of Nutrition	37	2		121	126	5	7	10.1080/07315724.2017.1370398	https://www.scopus.com/inward/record.uri?eid=2-s2.0-85033402571&doi=10.1080%2f07315724.2017.1370398&partnerID=40&md5=e216a2a4db8b341ea45524b256a284aa	Midwest Biomedical Research/Center for Metabolic and Cardiovascular Health, Glen Ellyn, IL, United States; Ocean Spray Cranberries, Lakeville-Middleboro, MA, United States	Maki K.C., Midwest Biomedical Research/Center for Metabolic and Cardiovascular Health, Glen Ellyn, IL, United States; Nieman K.M., Midwest Biomedical Research/Center for Metabolic and Cardiovascular Health, Glen Ellyn, IL, United States; Schild A.L., Midwest Biomedical Research/Center for Metabolic and Cardiovascular Health, Glen Ellyn, IL, United States; Kaspar K.L., Ocean Spray Cranberries, Lak…	Objective: The objective of this study was to assess relationships between clinical predictors of urinary tract infection (UTI) and effects of cranberry juice consumption on recurrence in a post hoc analysis of a 24-week, randomized, double-blind, placebo-controlled, multicenter clinical trial in women with a recent history of UTI. Methods: Participants consumed a cranberry (n = 185) or placebo (…	cranberry; predictors; propensity; recurrence; Urinary tract infection	Adult; Coitus; Contraception; Contraceptives, Oral, Hormonal; Double-Blind Method; Female; France; Fruit and Vegetable Juices; Humans; Odds Ratio; Placebos; Recurrence; Risk Factors; Secondary Prevention; United States; Urinary Tract Infections; Vaccinium macrocarpon; Vasectomy; placebo; oral contraceptive agent; antibiotic resistance; antibiotic therapy; Article; contraception; controlled study;…		Stamm W.E., Norrby S.R., Urinary tract infections: disease panorama and challenges, J Infect Dis, 183, pp. S1-S4, (2001); Foxman B., Epidemiology of urinary tract infections: incidence, morbidity, and economic costs, Dis Mon, 49, pp. 53-70, (2003); Foxman B., Barlow R., D'Arcy H., Gillespie B., Sobel J.D., Urinary tract infection: self-reported incidence and associated costs, Ann Epidemiol, 10, p…	K.C. Maki; Glen Ellyn, 489 Taft Ave., Suite 202, 60137, United States; email: kmaki@mbclinicalresearch.com	Routledge	J. Am. Coll. Nutr.	Article	Final		Scopus	2-s2.0-85033402571
Liu H.; Garrett T.J.; Su Z.; Khoo C.; Zhao S.; Gu L.	Liu, Haiyan (50061478300); Garrett, Timothy J. (35315520600); Su, Zhihua (35191213300); Khoo, Christina (55873998400); Zhao, Shaomin (57200688724); Gu, Liwei (7202674946)	50061478300; 35315520600; 35191213300; 55873998400; 57200688724; 7202674946	Modifications of the urinary metabolome in young women after cranberry juice consumption were revealed using the UHPLC-Q-orbitrap-HRMS-based metabolomics approach	2020	Food and Function	11	3		2466	2476	10	16	10.1039/c9fo02266j	https://www.scopus.com/inward/record.uri?eid=2-s2.0-85082542281&doi=10.1039%2fc9fo02266j&partnerID=40&md5=c1c39c668770904bb08efa68c2d86b10	Food Science and Human Nutrition Department, University of Florida, Gainesville, 32611, FL, United States; Pathology, Immunology and Laboratory Medicine Department, University of Florida, Gainesville, 32610, FL, United States; Department of Statistics, University of Florida, Gainesville, 32611, FL, United States; Ocean Spray Cranberries, Inc., 02349, MA, United States	Liu H., Food Science and Human Nutrition Department, University of Florida, Gainesville, 32611, FL, United States; Garrett T.J., Pathology, Immunology and Laboratory Medicine Department, University of Florida, Gainesville, 32610, FL, United States; Su Z., Department of Statistics, University of Florida, Gainesville, 32611, FL, United States; Khoo C., Ocean Spray Cranberries, Inc., 02349, MA, Unit…	The objectives of this research were to investigate urinary metabolome modifications and discover potential intake biomarkers in young women after cranberry juice consumption. Fifteen female college students were given either cranberry juice or apple juice for three days using a cross-over design. Urine samples were collected before and after juice consumption. The metabolome in the urine was ana…		Adult; Chromatography, Liquid; Female; Fruit and Vegetable Juices; Humans; Mass Spectrometry; Metabolome; Metabolomics; Urinalysis; Vaccinium macrocarpon; Young Adult; Biomarkers; Biomolecules; Discriminant analysis; Fruit juices; Fruits; Least squares approximations; Metabolites; Saturated fatty acids; Students; Sulfur compounds; Endogenous metabolites; Exogenous metabolites; Female college stud…	Ocean Spray Cranberries, Inc.	Blatherwick N., The specific role of foods in relation to the composition of the urine, Arch. Intern. Med., 14, 3, pp. 409-450, (1914); Kontiokari T., Et al., Randomised trial of cranberry-lingonberry juice and Lactobacillus GG drink for the prevention of urinary tract infections in women, Br. Med. J., 322, 7302, (2001); Stothers L., A randomized trial to evaluate effectiveness and cost effective…	L. Gu; Food Science and Human Nutrition Department, University of Florida, Gainesville, 32611, United States; email: Lgu@ufl.edu	Royal Society of Chemistry	Food. Funct.	Article	Final		Scopus	2-s2.0-85082542281
Mainini G.; Passaro M.; Schiattarella A.; de Franciscis P.; Di Donna M.C.; Trezza G.	Mainini, Giampaolo (55881523800); Passaro, Mario (6701648889); Schiattarella, Antonio (57201496451); de Franciscis, Pasquale (7003401334); Di Donna, Mariano C. (35081881500); Trezza, Gennaro (26022611400)	55881523800; 6701648889; 57201496451; 7003401334; 35081881500; 26022611400	Prevention and treatment of cystitis during menopause: Efficacy of a nutraceutical containing D-mannose, inulin, cranberry, bearberry, Olea europaea, Orthosiphon and Lactobacillus acidophilus	2020	Przeglad Menopauzalny	19	3		130	134	4	15	10.5114/pm.2020.99567	https://www.scopus.com/inward/record.uri?eid=2-s2.0-85092758501&doi=10.5114%2fpm.2020.99567&partnerID=40&md5=a4284830847b85219892960b9282f2f2	Menopausal Center, San Leonardo Hospital, ASL NA3 SUD, Castellammare di Stabia, Naples, Italy; ASL NA3 SUD, Naples, Italy; Unit of Gynecology and Obstetrics, Department of Woman, Child and General and Specialized Surgery, University of Campania“Luigi Vanvitelli”, Naples, Italy; Department of Gynecologic Oncology, Arnas Civico, University of Palermo, Palermo, Italy; Unit of Gynecology and Obstetri…	Mainini G., Menopausal Center, San Leonardo Hospital, ASL NA3 SUD, Castellammare di Stabia, Naples, Italy; Passaro M., ASL NA3 SUD, Naples, Italy; Schiattarella A., Unit of Gynecology and Obstetrics, Department of Woman, Child and General and Specialized Surgery, University of Campania“Luigi Vanvitelli”, Naples, Italy; de Franciscis P., Unit of Gynecology and Obstetrics, Department of Woman, Chil…	Aim of the study: To evaluate the efficacy of a nutraceutical compound containing Uticlin® (D-mannose, cranberry, bearberry, Olea europaea), inulin, Orthosiphon and Lactobacillus acidophilus, in preventing recurrent urinary tract infections (UTIs) in menopausal women. Material and methods: This was a prospective cohort study of menopausal women recruited with a history of recurrent UTIs in the pr…	Cystitis; D-mannose; Menopause; Nutraceutical; Urinary tract infections; UTIs	inulin; mannose; nutraceutical; adult; Arctostaphylos uva-ursi; Article; cohort analysis; controlled clinical trial; controlled study; cranberry; cystitis; drug efficacy; female; follow up; human; Lactobacillus acidophilus; major clinical study; menopause; middle aged; olive tree; Orthosiphon; parallel design; prospective study; recurrent infection; treatment outcome; urinary tract infection; vis…		Gupta K, Grigoryan L, Trautner B., Urinary Tract Infection, Ann Intern Med, 167, pp. ITC49-ITC64, (2017); Mody L, Juthani-Mehta M., Urinary tract infections in older women: a clinical review, JAMA, 311, pp. 844-854, (2014); Faubion SS, Sood R, Kapoor E., Genitourinary Syndrome of Menopause: Management Strategies for the Clinician, Mayo Clin Proc, 92, pp. 1842-1849, (2017); Szadowska-Szlachetka ZC…	A. Schiattarella; Unit of Gynecology and Obstetrics, Department of Woman, Child and General and Specialized Surgery, University of Campania “Luigi Vanvitelli”, Naples, Largo Madonna delle Grazie, 1, 80138, Italy; email: antonio.schiattarella@unicampania.it	Termedia Publishing House Ltd.	Prz. Menopauzalny	Article	Final	All Open Access; Gold Open Access	Scopus	2-s2.0-85092758501
Nashivochnikova N.A.; Leanovich V.E.	Nashivochnikova, N.A. (55889021900); Leanovich, V.E. (57218875227)	55889021900; 57218875227	Experience in the use of herbal preparations for the complex treatment of uncomplicated lower urinary tract infections in pregnant women	2020	Urologiia	2020	5		33	36	3	2	10.18565/urology.2020.5.33-36	https://www.scopus.com/inward/record.uri?eid=2-s2.0-85096081990&doi=10.18565%2furology.2020.5.33-36&partnerID=40&md5=dc19a02dd31ceed3c43ca3ca8897486e	Department of Urology named after E.V. Shakhov of Privolzhsky Research Medical University of the Ministry of Health of the Russian Federation, Nizhny Novgorod, Russian Federation; Akvion AO, Moscow, Russian Federation	Nashivochnikova N.A., Department of Urology named after E.V. Shakhov of Privolzhsky Research Medical University of the Ministry of Health of the Russian Federation, Nizhny Novgorod, Russian Federation; Leanovich V.E., Akvion AO, Moscow, Russian Federation	Introduction. During pregnancy, therapeutic options which can be used to treat and prevent acute lower urinary tract infections are significantly limited. In this regard, new opportunities to increase time to relapse of urinary tract infections are urgently required. Aim. To evaluate the results of the use of the dietary supplements «Cystenium II» in pregnant women for the complex treatment of ac…	Asymptomatic bacteriuria; Cranberry; Cystenium II; Cystitis; Treatment	Adult; Anti-Bacterial Agents; Bacteriuria; Cystitis; Female; Humans; Plant Preparations; Pregnancy; Urinary Tract Infections; Young Adult; antiinfective agent; plant medicinal product; adult; bacteriuria; cystitis; female; human; pregnancy; urinary tract infection; young adult		Gumenyuk Ye G., Current approaches to the prevention and treatment of urinary tract infections during pregnancy, Zhurnal Akusherstva I Zhenskikh Bolezney, 54, 4, pp. 81-87, (2005); Serov V.N., Tyutyunnik V.L., Gestational pyelonephritis: Diagnosis, prevention, treatment, RMJ. Mat' I Ditya. Akusherstvo I Ginekologiya., 16, 1, pp. 10-13, (2008); Kaptil'nyy V.A., The Course and Outcomes of Pregnancy…	N.A. Nashivochnikova; Department of Urology named after E.V. Shakhov of Privolzhsky Research Medical University of the Ministry of Health of the Russian Federation, Nizhny Novgorod, Russian Federation; email: dom17.doctor@mail.ru	Bionika Media Ltd.	Urologiia	Article	Final		Scopus	2-s2.0-85096081990
Valdevenito J.P.; Álvarez D.	Valdevenito, Juan Pablo (7801492609); Álvarez, Diego (58117824500)	7801492609; 58117824500	Recurrent urinary tract infection in women; [Infección urinaria recurrente en la mujer]	2018	Revista Medica Clinica Las Condes	29	2		222	231	9	4	10.1016/j.rmclc.2018.02.010	https://www.scopus.com/inward/record.uri?eid=2-s2.0-85128413833&doi=10.1016%2fj.rmclc.2018.02.010&partnerID=40&md5=f9b23540672f251661d13d2b39c144c3	Departamento de Urología, Universidad de Chile. Servicio de Urología, Hospital Clínico Universidad de Chile, Santiago, Chile; Interno de Medicina. Ayudante Alumno Departamento de Urología, Facultad de Medicina, Universidad de Chile, Santiago, Chile	Valdevenito J.P., Departamento de Urología, Universidad de Chile. Servicio de Urología, Hospital Clínico Universidad de Chile, Santiago, Chile; Álvarez D., Interno de Medicina. Ayudante Alumno Departamento de Urología, Facultad de Medicina, Universidad de Chile, Santiago, Chile	Recurrent urinary tract infection (R-UTI) in women is a very common phenomenon that increases with age. It generally occurs in patients without alterations of the urinary tract, so that contrasted imaging, endoscopic and / or functional tests of the urinary tract should be reserved for selected cases. Women with R-UTI have an increased susceptibility to vaginal colonization with uropathogens due …	pathogenesis; prevention; Recurrent urinary tract infections; woman			Valdevenito S.J.P., Recurrent urinary tract infection in women, Rev Chilena Infect, 25, pp. 268-276, (2008); Gupta K., Hooton T.M., Naber K.G., Et al., International clinical practice guidelines for the treatment of acute uncomplicated cystitis and pyelonephritis in wom 2010 update by the Infectious Diseases Society of America A. the European Society for Microbiology Infectious, Diseases Clin Inf…	J.P. Valdevenito; Departamento de Urología, Universidad de Chile. Servicio de Urología, Hospital Clínico Universidad de Chile, Santiago, Chile; email: jpvaldevenito@gmail.com	Ediciones Doyma, S.L.	Rev. Med. Clin. Las Condes	Article	Final	All Open Access; Gold Open Access; Green Open Access	Scopus	2-s2.0-85128413833
Buryak D.	Buryak, D. (57200619177)	57200619177	Lower Urinary Tract Infections in Women: Possibilities of Treatment Optimization	2021	Reproductive Health Eastern Europe	11	1		117	123	6	0	10.34883/PI.2021.11.1.021	https://www.scopus.com/inward/record.uri?eid=2-s2.0-85131016091&doi=10.34883%2fPI.2021.11.1.021&partnerID=40&md5=11a760983d30c6762f367c9c756d62b4	Belarusian Medical Academy of Postgraduate Education, Minsk, Belarus	Buryak D., Belarusian Medical Academy of Postgraduate Education, Minsk, Belarus	Lower urinary tract infections represent one of the most frequent type of extragenital diseases in everyday practice of obstetrician-gynecologist. High frequency of relapses, antibacterial drug resistance and negative impact on perinatal outcomes in pregnant women should be considered during the determination of treatment plan. One also should consider the risk factors of urinary tract infections…	antibiotic drug resistance; cranberry proanthocyanidines; relapses prevention; relapsing; urinary tract infections			Medical Supervision and Medical Assistance to Women and Children in Obstetrics and Gynecology: Clinical Protocol Approved by the Order of the Ministry of Health of the Republic of Belarus Dated February 19, 17, (2018); Statisticheskij ezhegodnik Respubliki Belarus’, 2008, Minsk, (2008); Anderson G.G., Host subversion by formation of intracellular bacterial communities in the urinary tract, Microb…	D. Buryak; Belarusian Medical Academy of Postgraduate Education, Minsk, Belarus; email: ddc53bed1930@mail.ru	Professionalnye Izdaniya	Reprod. Health. East. Eur.	Article	Final		Scopus	2-s2.0-85131016091
Ma A.H.; Hughes G.J.	Ma, Adrienne H. (57201257252); Hughes, Gregory J. (55711930300)	57201257252; 55711930300	Updates in Management of Complicated Urinary Tract Infections: A Focus on Multidrug-Resistant Organisms	2018	American Journal of Therapeutics	25	1		e53	e66	13	3	10.1097/MJT.0000000000000683	https://www.scopus.com/inward/record.uri?eid=2-s2.0-85044066688&doi=10.1097%2fMJT.0000000000000683&partnerID=40&md5=bb77173ae8e5705eca1ba48172d9724f	Medstar Montgomery Medical Center, Olney, MD, United States; Department of Clinical Health Professions, St. John's University College of Pharmacy and Health Sciences, 8000 Utopia Parkway, Queens, 11439, NY, United States	Ma A.H., Medstar Montgomery Medical Center, Olney, MD, United States; Hughes G.J., Department of Clinical Health Professions, St. John's University College of Pharmacy and Health Sciences, 8000 Utopia Parkway, Queens, 11439, NY, United States	Background: Urinary tract infection treatment can be difficult in the geriatric population. These patients often require a more nuanced approach due to recurrent, resistant, and catheter-associated infections. Areas of Uncertainty: Although some attempts have been made to prevent urinary tract infections using cranberry products, probiotics, and nonpharmacologic means, current interest lies large…	antimicrobial stewardship; multidrug-resistant organisms; pharmacology; urinary tract infections	aminoglycoside; ampicillin; avibactam plus ceftazidime; aztreonam; ceftolozane plus tazobactam; ceftriaxone; cilastatin plus imipenem; ciprofloxacin; colistin; cotrimoxazole; daptomycin; fosfomycin; gentamicin; levofloxacin; linezolid; meropenem; meropenem plus vaborbactam; nitrofurantoin; piperacillin plus tazobactam; plazomicin; quinolone derivative; tigecycline; tobramycin; antibiotic resistan…		Pfuntner A., Wier L.M., Stocks C., Most Frequent Conditions in U.S. Hospitals, Agency for Healthcare Research and Quality, (2010); Hughes G.J., Beizer J.L., Appropriate prescribing, Ham's Primary Care Geriatrics: A Case-Based Approach, pp. 67-76, (2014); Coyle E.A., Prince R.A., Chapter 94. Urinary tract infections and prostatitis, Pharmacotherapy: A Pathophysiologic Approach, (2014); Nicolle L.E…	G.J. Hughes; Department of Clinical Health Professions, St. John's University College of Pharmacy and Health Sciences, Queens, 8000 Utopia Parkway, 11439, United States; email: Hughesg@stjohns.edu	Lippincott Williams and Wilkins	Am. J. Ther.	Article	Final		Scopus	2-s2.0-85044066688
Kuzmenko A.V.; Kuzmenko V.V.; Gyaurgiev T.A.	Kuzmenko, A.V. (7003998310); Kuzmenko, V.V. (56654219000); Gyaurgiev, T.A. (57196347300)	7003998310; 56654219000; 57196347300	Efficacy of combined antibacterial-prebiotic therapy in combination with d-mannose in women with uncomplicated lower urinary tract infection	2019	Urologiia	2019	6		38	43	5	13	10.18565/urology.2019.6.38-43	https://www.scopus.com/inward/record.uri?eid=2-s2.0-85078711233&doi=10.18565%2furology.2019.6.38-43&partnerID=40&md5=663272113fe8035c7f336d2afb4e63fd	Department of Urology of FGBOU VO, Voronezh State Medical University named after N.N. Burdenko, Voronezh, Russian Federation	Kuzmenko A.V., Department of Urology of FGBOU VO, Voronezh State Medical University named after N.N. Burdenko, Voronezh, Russian Federation; Kuzmenko V.V., Department of Urology of FGBOU VO, Voronezh State Medical University named after N.N. Burdenko, Voronezh, Russian Federation; Gyaurgiev T.A., Department of Urology of FGBOU VO, Voronezh State Medical University named after N.N. Burdenko, Voron…	Introduction. Acute cystitis is the most common manifestation of uncomplicated urinary tract infection. One of the drugs whose effectiveness in the treatment of patients with INMP has been proven is fosfomycin, which has been on the pharmaceutical market for a long time and is widely used in urological practice. despite the good results of etiotropic therapy, the problem of recurrent UTI remains …	D-mannose; Dysuria; Ecocystine; Ecofomural; Fosfomycin; Infections of the lower urinary tract acute cystitis	Anti-Bacterial Agents; Cystitis; Female; Fosfomycin; Humans; Mannose; Prebiotics; Urinary Tract Infections; antiinfective agent; fosfomycin; mannose; prebiotic agent; cystitis; female; human; urinary tract infection		Russian Clinical Guidelines, (2018); Pickard R., Bonkat G., Bartoletti R., Et al., EAU Guidelines on urological infections, Eur Urol., 67, 6, pp. 1099-1109, (2017); Alyaev Yu G., Glybochko P.V., Gadzhieva Z.K., The Role of determining the functional state of the lower urinary tract in the choice of therapeutic tactics in patients with chronic cystitis and chronic non-obstructive pyelonephritis, U…	A.V. Kuzmenko; Department of Urology of FGBOU VO, Voronezh State Medical University named after N.N. Burdenko», Voronezh, Russian Federation; email: Kuzmenkoav09@yandex.ru	Bionika Media Ltd.	Urologiia	Article	Final		Scopus	2-s2.0-85078711233
Russo E.; Montt Guevara M.; Giannini A.; Mannella P.; Palla G.; Caretto M.; Pancetti F.; Genazzani A.D.; Simoncini T.	Russo, E. (57190109979); Montt Guevara, M. (57210286171); Giannini, A. (57195297740); Mannella, P. (7004129404); Palla, G. (54788020800); Caretto, M. (57193422355); Pancetti, F. (54783262900); Genazzani, A.D. (7202520332); Simoncini, T. (7003761028)	57190109979; 57210286171; 57195297740; 7004129404; 54788020800; 57193422355; 54783262900; 7202520332; 7003761028	Cranberry, D-mannose and anti-inflammatory agents prevent lower urinary tract symptoms in women undergoing prolapse surgery	2020	Climacteric	23	2		201	205	4	11	10.1080/13697137.2019.1679110	https://www.scopus.com/inward/record.uri?eid=2-s2.0-85074922810&doi=10.1080%2f13697137.2019.1679110&partnerID=40&md5=1903a536e90fd92dbbd3fe0348d7aef0	Obstetrics and Gynecology, Department of Clinical and Experimental Medicine, University of Pisa, Pisa, Italy; Department of Obstetrics and Gynecology, Gynecological Endocrinology Center, University of Modena and Reggio Emilia, Modena, Italy	Russo E., Obstetrics and Gynecology, Department of Clinical and Experimental Medicine, University of Pisa, Pisa, Italy; Montt Guevara M., Obstetrics and Gynecology, Department of Clinical and Experimental Medicine, University of Pisa, Pisa, Italy; Giannini A., Obstetrics and Gynecology, Department of Clinical and Experimental Medicine, University of Pisa, Pisa, Italy; Mannella P., Obstetrics and …	Objective: We assessed the effect on lower urinary tract symptoms (LUTS) of a supplement containing cranberry, D-mannose and anti-inflammatory molecules in postmenopausal women undergoing surgery for cystocele. Study design: Forty postmenopausal women were randomized 1:1 to an active group receiving the nutritional supplement twice a day for 2 weeks starting from surgery, or to a control group re…	Cystocele; lower urinary tract symptoms; nutritional supplements; pelvic organ prolapse	Aged; Anti-Inflammatory Agents; Drug Therapy, Combination; Female; Humans; Lower Urinary Tract Symptoms; Mannose; Pelvic Organ Prolapse; Postoperative Complications; Preoperative Care; Prospective Studies; Vaccinium macrocarpon; antiinflammatory agent; mannose; aged; combination drug therapy; controlled study; cranberry; female; human; lower urinary tract symptom; pelvic organ prolapse; postopera…	Università di Pisa, UniPi	Tinelli A., Malvasi A., Rahimi S., Et al., Age-related pelvic floor modifications and prolapse risk factors in postmenopausal women, Menopause, 17, pp. 204-212, (2010); Portman D.J., Gass M.L., Genitourinary syndrome of menopause: new terminology for vulvovaginal atrophy from the International Society for the Study of Women's Sexual Health and The North American Menopause Society, Menopause, 17, …	T. Simoncini; Molecular and Cellular Gynecological Endocrinology Laboratory (MCGEL), University of Pisa, Pisa, Via Roma 67, 56126, Italy; email: tommaso.simoncini@med.unipi.it	Taylor and Francis Ltd	Climacteric	Article	Final		Scopus	2-s2.0-85074922810
Menéndez E.	Menéndez, Estrella (57211318223)	57211318223	NON-PHARMACOLOGICAL TREATMENT OF URINARY INFECTION; [TRATAMIENTO NO FARMACOLÓGICO DE LA INFECCIÓN URINARIA]	2019	Revista de la Sociedad Argentina de Diabetes	53	2		82	84	2	0	10.47196/diab.v53i2.150	https://www.scopus.com/inward/record.uri?eid=2-s2.0-85179986599&doi=10.47196%2fdiab.v53i2.150&partnerID=40&md5=1a2c80ace2924b93ebdc084b49bed3fb	especializada en Diabetes, Médica del Servicio de Nutrición y Diabetes CEMIC, Ciudad Autónoma de Buenos Aires, Argentina	Menéndez E., especializada en Diabetes, Médica del Servicio de Nutrición y Diabetes CEMIC, Ciudad Autónoma de Buenos Aires, Argentina	In several in vitro studies it was observed that the cranberries juice and cocktail had inhibitory effects on bacterial adhesion but with no bactericidal power; therefore, its use was propo-sed for urinary infection (UI) prevention. Clinical studies on the efficacy of cranberries juice have been limited and have not shown a decrease in the onset of urinary tract infection (UTI), discouraging prol…	cranberries; probiotics; urinary infection			Sobota AE., Inhibition of bacterial adherence by cranberry jui-ce: potential use for the treatment of urinary tract infections, J Urol, 131, 5, pp. 1013-1016, (1984); Zafriti D, Ofek I, Adar R, Et al., Inhibitory activity of cranberry juice on adherence of type 1 and type P fimbriated E coli to eucaryotic cells, Antimicrobial agents and chemotherapy, 33, 1, pp. 92-98, (1989); Jepson R, Williams G…	E. Menéndez; Ciudad Autónoma de Buenos Aires, Conesa 1990 3º Depto. C, C1428CUD, Argentina; email: estrellamenendez@yahoo.com.ar	Lugones Editorial Seal of Biotecnologica SRL	Rev. Soc. Argent. Diabetes	Article	Final	All Open Access; Bronze Open Access	Scopus	2-s2.0-85179986599
Butler C.C.; Francis N.; Thomas-Jones E.; Llor C.; Bongard E.; Moore M.; Little P.; Bates J.; Lau M.; Pickles T.; Gal M.; Wootton M.; Kirby N.; Gillespie D.; Rumbsy K.; Brugman C.; Hood K.; Verheij T.	Butler, Christopher C. (55814434300); Francis, Nick (8650748200); Thomas-Jones, Emma (6508298038); Llor, Carl (57202497092); Bongard, Emily (57189102203); Moore, Michael (15023021300); Little, Paul (7201984993); Bates, Janine (57189106607); Lau, Mandy (57198777421); Pickles, Timothy (36560197900); Gal, Micaela (55599830100); Wootton, Mandy (7004447557); Kirby, Nigel (57189103365); Gillespie, Davi…	55814434300; 8650748200; 6508298038; 57202497092; 57189102203; 15023021300; 7201984993; 57189106607; 57198777421; 36560197900; 55599830100; 7004447557; 57189103365; 57212905709; 57198779931; 50961071200; 7005611219; 7003426567	Variations in presentation, management, and patient outcomes of urinary tract infection: A prospective four-country primary care observational cohort study	2017	British Journal of General Practice	67	665		e830	e841	11	56	10.3399/bjgp17X693641	https://www.scopus.com/inward/record.uri?eid=2-s2.0-85037043922&doi=10.3399%2fbjgp17X693641&partnerID=40&md5=cce06bd959293a3c2f962ef0dbff2237	Nuffield Department of Primary Care Health Sciences, University of Oxford, Radcliffe Primary Care Building, Radcliffe Observatory Quarter, Woodstock Road, Oxford, OX2 6GG, United Kingdom; Division of Population Medicine, Cardiff University, Cardiff, United Kingdom; College of Biomedical and Life Sciences, Cardiff University, Cardiff, United Kingdom; Primary Healthcare Centre Via Roma, Barcelona, …	Butler C.C., Nuffield Department of Primary Care Health Sciences, University of Oxford, Radcliffe Primary Care Building, Radcliffe Observatory Quarter, Woodstock Road, Oxford, OX2 6GG, United Kingdom; Francis N., Division of Population Medicine, Cardiff University, Cardiff, United Kingdom; Thomas-Jones E., College of Biomedical and Life Sciences, Cardiff University, Cardiff, United Kingdom; Llor …	Background Regional variations in the presentation of uncomplicated urinary tract infection (UTI) and pathogen sensitivity to antibiotics have been cited as reasons to justify differences in how the infections are managed, which includes the prescription of broad-spectrum antibiotics. Aim To describe presentation and management of UTI in primary care settings, and explore the association with pat…	Antibiotic prescribing; Antibiotic resistance; Gram-negative infections; Physicians'; Practice patterns; Primary care; Urinary tract infections	Adult; Analysis of Variance; Anti-Bacterial Agents; England; Female; Follow-Up Studies; Humans; Middle Aged; Netherlands; Practice Patterns, Physicians'; Primary Health Care; Prospective Studies; Referral and Consultation; Spain; Treatment Outcome; Urinalysis; Urinary Tract Infections; Wales; amoxicillin; amoxicillin plus clavulanic acid; cefalexin; cefotaxime; ceftazidime; cephalosporin derivati…	Seventh Framework Programme, FP7, (282512)	Philips H., Huibers L., Holm Hansen E., Et al., Guidelines adherence to lower urinary tract infection treatment in out-of-hours primary care in European countries, Qual Prim Care, 22, 4, pp. 221-231, (2014); Hawker J.I., Smith S., Smith G.E., Et al., Trends in antibiotic prescribing in primary care for clinical syndromes subject to national recommendations to reduce antibiotic resistance, UK 1995…	C.C. Butler; Nuffield Department of Primary Care Health Sciences, University of Oxford, Radcliffe Primary Care Building, Radcliffe Observatory Quarter, Oxford, Woodstock Road, OX2 6GG, United Kingdom; email: christopher.butler@phc.ox.ac.uk	Royal College of General Practitioners	Br. J. Gen. Pract.	Article	Final	All Open Access; Bronze Open Access	Scopus	2-s2.0-85037043922
Chettaoui R.; Mayot G.; De Almeida L.; Di Martino P.	Chettaoui, Rayane (57226390866); Mayot, Gilles (16309861400); De Almeida, Loris (57226404421); Di Martino, Patrick (7003312165)	57226390866; 16309861400; 57226404421; 7003312165	Cranberry (Vaccinium macrocarpon) dietary supplementation and fecal microbiota of wistar rats	2021	AIMS Microbiology	7	2		257	270	13	4	10.3934/microbiol.2021016	https://www.scopus.com/inward/record.uri?eid=2-s2.0-85111422675&doi=10.3934%2fmicrobiol.2021016&partnerID=40&md5=d50560409999e0d70ce6c7d5b6edb5ea	Laboratoire ERRMECe, CY Cergy Paris University, 1 rue Descartes, Neuville-sur-Oise, 95000, France	Chettaoui R., Laboratoire ERRMECe, CY Cergy Paris University, 1 rue Descartes, Neuville-sur-Oise, 95000, France; Mayot G., Laboratoire ERRMECe, CY Cergy Paris University, 1 rue Descartes, Neuville-sur-Oise, 95000, France; De Almeida L., Laboratoire ERRMECe, CY Cergy Paris University, 1 rue Descartes, Neuville-sur-Oise, 95000, France; Di Martino P., Laboratoire ERRMECe, CY Cergy Paris University, …	Cranberry (Vaccinium macrocarpon) dietary supplementation can help prevention of urinary tract infections through the supply of proanthocyanidin-type polyphenols (PAC). The main uropathogenic bacteria are members of the intestinal microbiota. A randomized cross-over experiment was done to investigate whether cranberry dietary supplementation affects concentrations of thermotolerant coliforms, Ent…	Cranberry; Diet; Enterococcus; Escherichia coli; Fecal microbiota; Lactobacillus		Fondation Universit?; Fondation Université de Cergy-Pontoise; Institut Universitaire de Technologie?; Centre National de la Recherche Scientifique, CNRS, (GDR 2088)	Papas PN, Brusch CA, Ceresia GC, Cranberry juice in the treatment of urinary tract infections, Southwest Med, 47, pp. 17-20, (1966); Zafriri D, Ofek I, Adar R, Et al., Inhibitory activity of cranberry juice on adherence of type 1 and type P fimbriated Escherichia coli to eucaryotic cells, Antimicrob Agents Chemother, 33, pp. 92-98, (1989); Avorn J, Monane M, Gurwitz JH, Et al., Reduction of bacte…	P. Di Martino; Laboratoire ERRMECe, CY Cergy Paris University, Neuville-sur-Oise, 1 rue Descartes, 95000, France; email: patrick.di-martino@cyu.fr	AIMS Press	AIMS Microb.	Article	Final	All Open Access; Gold Open Access; Green Open Access	Scopus	2-s2.0-85111422675
Kranz J.; Schmidt S.; Wagenlehner F.; Schneidewind L.	Kranz, Jennifer (55291761400); Schmidt, Stefanie (57213035702); Wagenlehner, Florian (7003962340); Schneidewind, Laila (55928367200)	55291761400; 57213035702; 7003962340; 55928367200	Catheter-associated urinary tract infections in adult patients: Preventive strategies and treatment options	2020	Deutsches Arzteblatt International	117	6		83	88	5	51	10.3238/arztebl.2020.0083	https://www.scopus.com/inward/record.uri?eid=2-s2.0-85080143805&doi=10.3238%2farztebl.2020.0083&partnerID=40&md5=4630092a97351b67fd7a2eaf6d282244	Department of Urology and Pediatric Urology, St. Antonius Hospital Eschweiler, Academic Teaching Hospital of RWTH Aachen, Eschweiler, Germany; UroEvidence, Deutsche Gesellschaft für Urologie, Berlin, Germany; Department of Urology and Kidney Transplantation, Martin Luther University, Halle (Saale), Germany; Department of Urology, Pediatric Urology and Andrology, Justus-Liebig-University Giessen, …	Kranz J., Department of Urology and Pediatric Urology, St. Antonius Hospital Eschweiler, Academic Teaching Hospital of RWTH Aachen, Eschweiler, Germany, UroEvidence, Deutsche Gesellschaft für Urologie, Berlin, Germany, Department of Urology and Kidney Transplantation, Martin Luther University, Halle (Saale), Germany; Schmidt S., UroEvidence, Deutsche Gesellschaft für Urologie, Berlin, Germany; Wa…	Background: Urinary tract infections are among the more common types of nosocomial infection in Germany and are associated with catheters in more than 60% of cases. With increasing rates of antibiotic resistance worldwide, it is essential to distinguish catheter-associated asymptomatic bacteriuria from catheter-associated urinary tract infection (CA-UTI). Methods: This review is based on publicat…		Adult; Catheter-Related Infections; Cross Infection; Germany; Humans; Randomized Controlled Trials as Topic; Systematic Reviews as Topic; Urinary Catheterization; Urinary Tract Infections; cefotaxime; ciprofloxacin; cotrimoxazole; cranberry extract; minocycline; nitrofurantoin; placebo; rifampicin; aging; antibiotic prophylaxis; antisepsis; Article; education program; human; infection prevention;…	Enteris BioPharma; Helpery Therapeutics; RosenPharma; VenatoRx; AstraZeneca; GlaxoSmithKline, GSK; Janssen Biotech; Janssen Pharmaceuticals; GlaxoSmithKline Australia, GSK; Shionogi	Warren JW, Platt R, Thomas RJ, Rosner B, Kass EH, Antibiotic irrigation and catheter-associated urinary-tract infections, N Engl J Med, 299, pp. 570-573, (1978); Nationales Referenzzentrum für Surveillance von nosokomialen Infektionen: Deutsche nationale Punkt-Prävalenzerhebung zu nosokomialen Infektionen und Antibiotika-Anwendung, (2016); Saint S, Chenoweth CE, Biofilms and catheter-associated u…	J. Kranz; Klinik für Urologie und Kinderurologie, St. Antonius-Hospital gGmbH, Akademisches Lehrkrankenhaus der RWTH Aachen, Eschweiler, Dechant-Deckers-Str. 8, 52249, Germany; email: jennifer.kranz@sah-eschweiler.de	Deutscher Arzte-Verlag GmbH	Dtsch. Arztebl. Inter.	Article	Final	All Open Access; Green Open Access	Scopus	2-s2.0-85080143805
Leblanc A.; Blondeau C.; Holowacz S.; Langlois C.; Haddioui L.	Leblanc, A. (56727662300); Blondeau, C. (55607676300); Holowacz, S. (56200615700); Langlois, C. (57212825162); Haddioui, L. (26664524100)	56727662300; 55607676300; 56200615700; 57212825162; 26664524100	Synergistic Effect of Cinnamon and Cranberry Extracts on the Inhibition of Uropathogenic Escherichia coli Adherence to Uroepithelial Cells; [Effet synergique d’extraits de cannelle et de canneberge sur l’inhibition de l’adhésion d’Escherichia coli uropathogène aux cellules épithéliales de la vessie]	2019	Phytotherapie	17	4		196	200	4	0	10.3166/phyto-2019-0178	https://www.scopus.com/inward/record.uri?eid=2-s2.0-85075131711&doi=10.3166%2fphyto-2019-0178&partnerID=40&md5=45e52ce3ed16caef0db5f9a1a0b03315	Groupe PiLeJe, 37, quai de Grenelle, Paris Cedex 15, F-75015, France; Fonderephar, 35, chemin des Maraîchers, Toulouse Cedex 09, F-31062, France	Leblanc A., Groupe PiLeJe, 37, quai de Grenelle, Paris Cedex 15, F-75015, France; Blondeau C., Groupe PiLeJe, 37, quai de Grenelle, Paris Cedex 15, F-75015, France; Holowacz S., Groupe PiLeJe, 37, quai de Grenelle, Paris Cedex 15, F-75015, France; Langlois C., Groupe PiLeJe, 37, quai de Grenelle, Paris Cedex 15, F-75015, France; Haddioui L., Fonderephar, 35, chemin des Maraîchers, Toulouse Cedex …	The inhibitory effect of cranberry type-A proanthocyanidins (PACs) on the adhesion of Escherichia coli to uroepithelial cells is well known. As this adhesion is one of the early stages of urinary tract infections, cranberry is used for the prevention of these infections. Cinnamon, another food source of type-A PACs, was tested for its non-adhesion potential in an in vitro model of human bladder e…	Antibiotics; Infection; Proanthocyanidins; Tract; Urinary	cinnamon extract; cranberry extract; proanthocyanidin; antibacterial activity; Article; bacterium adherence; concentration response; nonhuman; synergistic effect; uropathogenic Escherichia coli		Flores-Mireles A.L., Walker J.N., Caparon M., Et al., Urinary tract infections: Epidemiology, mechanisms of infection and treatment options, Nat Rev Microbiol, 13, pp. 269-284, (2015); Guay D.R.P., Contemporary management of uncomplicated urinary tract infections, Drugs, 68, pp. 1169-1205, (2008); Vasileiou I., Katsargyris A., Theocharis S., Et al., Current clinical status on the preventive effec…	A. Leblanc; Groupe PiLeJe, Paris Cedex 15, 37, quai de Grenelle, F-75015, France; email: a.leblanc@pileje.com	Lavoisier	Phytotherapie	Article	Final	All Open Access; Bronze Open Access	Scopus	2-s2.0-85075131711
Magharbeh M.K.; Al-Hujran T.A.; Al-Dalaen S.M.I.; Hamad A.-W.R.	Magharbeh, Mousa K. (57221862163); Al-Hujran, Tayel A. (56974247300); Al-Dalaen, Saied M.I. (57213815886); Hamad, Abdul-Wahab R. (36872490600)	57221862163; 56974247300; 57213815886; 36872490600	Assessment of paronychia argentea extraction on kidney stone by using calcium oxalate method	2020	Biomedical and Pharmacology Journal	13	4		1745	1754	9	2	10.13005/BPJ/2049	https://www.scopus.com/inward/record.uri?eid=2-s2.0-85100494312&doi=10.13005%2fBPJ%2f2049&partnerID=40&md5=34a8d80eefc1b51d83e2648649c8b9fb	Department of Pharmaceutical Chemistry, Faculty of Pharmacy, Mu'tah University, Al-Karak, 61710, Jordan	Magharbeh M.K., Department of Pharmaceutical Chemistry, Faculty of Pharmacy, Mu'tah University, Al-Karak, 61710, Jordan; Al-Hujran T.A., Department of Pharmaceutical Chemistry, Faculty of Pharmacy, Mu'tah University, Al-Karak, 61710, Jordan; Al-Dalaen S.M.I., Department of Pharmaceutical Chemistry, Faculty of Pharmacy, Mu'tah University, Al-Karak, 61710, Jordan; Hamad A.-W.R., Department of Pharm…	Urinary calculi are stones (urolithiasis) that can form anywhere in urinary tract outside of the kidneys and mostly composed of calcium oxalate and phosphate, additionally with elevated throughout the last two decades in the world. Chemical composition plays a major part in nephrolithiasis. Therefore, the high concentrations of lithogenic substances in urine enhance the crystallization method in …	Calcium oxalate; Prosopis farcta; Urinary stone antioxidant; Urolithiasis	2 propanol; acetic acid; acetic acid ethyl ester; acetone; alcohol; antioxidant; calcium ion; calcium oxalate; calcium phosphate; cystine; diuretic agent; ferric chloride; flavonoid; lead acetate; methanol; oxalic acid; phenol; plant extract; quercetin; saponin; tannin; uric acid; weddellite; whewellite; antioxidant activity; aqueous solution; Article; bone density; broth dilution; calcium oxalat…		Beara-Lasic Lada, Goldfarb David S., Recurrent Calcium Kidney Stones, Clin J Am Soc Nephrol, 14, 9, pp. 1388-1390, (2019); Sowers M. R., Jannuasch M., Wood C., Pope S. K., Lachance L. L., Peterson B., Prevalence of renal stones in a population-based study with dietary calcium oxalate and medication exposures, Am. J. Epidemiol, 147, 10, pp. 914-920, (1998); Luyckx V. A., David Z.I., Cherney D. Z.I…	M.K. Magharbeh; Department of Pharmaceutical Chemistry, Faculty of Pharmacy, Mu'tah University, Al-Karak, 61710, Jordan; email: magharbeh@mutah.edu.jo	Oriental Scientific Publishing Company	Biomed. Pharmacol. J.	Article	Final	All Open Access; Gold Open Access	Scopus	2-s2.0-85100494312
Cyran O.; Jagodzińska M.; Nowicki M.	Cyran, Olivia (57214247839); Jagodzińska, Marta (36659237100); Nowicki, Michał (57200735161)	57214247839; 36659237100; 57200735161	Knowledge and usage of prevention measures against urinary tract infections among young women	2019	Family Medicine and Primary Care Review	21	4		329	334	5	0	10.5114/fmpcr.2019.90161	https://www.scopus.com/inward/record.uri?eid=2-s2.0-85078554671&doi=10.5114%2ffmpcr.2019.90161&partnerID=40&md5=0d551a4e8a87e02b3ba4d090d1bc51f0	Department of Nephrology, Hypertension and Kidney Transplantation, Medical University of Lodz, Central University Hospital, Poland	Cyran O., Department of Nephrology, Hypertension and Kidney Transplantation, Medical University of Lodz, Central University Hospital, Poland; Jagodzińska M., Department of Nephrology, Hypertension and Kidney Transplantation, Medical University of Lodz, Central University Hospital, Poland; Nowicki M., Department of Nephrology, Hypertension and Kidney Transplantation, Medical University of Lodz, Ce…	Background. Urinary tract infection (UTI) is one of the most common infection among young women. Objectives. The study evaluated knowledge and usage of methods of UTI prevention and awareness in women. Material and methods. 150 women age ≥ 16 years (mean 23.3 ± 4.9 years) took part in the web-based survey: https://profilaktykazum. webankieta.pl/. The survey was disseminated through social media, …	Surveys and questionnaires; Urinary tract infection; Women	ascorbic acid; nitrofurantoin; adult; Article; cranberry; dietary supplement; education; female; fluid intake; general practitioner; human; knowledge; major clinical study; micturition; middle aged; multiple choice test; pilot study; questionnaire; risk factor; social media; urinary tract infection; young adult	Uniwersytet Medyczny w Lodzi	Colgan R., Keating K., Dougouih M., Survey of symptom burden in women with uncomplicated urinary tract infections, Clin Drug Investig, 24, pp. 55-60, (2004); Chaudhuri S.R., Thakur A.R., Nandy P., Et al., Urinary tract infection – a survey of local population, Am J Infect Dis, 4, pp. 117-123, (2008); Al-Badr A., Al-Shaikh G., Recurrent urinary tract infections management in women: A review, Sulta…	M. Nowicki; Klinika Nefrologii, Hipertensjologii i Transplantologii Nerek UM, Łódź, ul. Pomorska 251, 92-213, Poland; email: nefro@wp.pl	Polish Society of Family Medicine	Fam. Med. Prim. Care Rev.	Article	Final	All Open Access; Gold Open Access	Scopus	2-s2.0-85078554671
Liska D.; Derrig L.; Mah E.	Liska, Deann (57189503703); Derrig, Linda (57189584058); Mah, Eunice (22950993500)	57189503703; 57189584058; 22950993500	Urinary Tract Infection: Should Cranberry and Probiotics Be Considered?	2018	Nutrition Today	53	5		207	212	5	1	10.1097/NT.0000000000000297	https://www.scopus.com/inward/record.uri?eid=2-s2.0-85056303761&doi=10.1097%2fNT.0000000000000297&partnerID=40&md5=daea514d9962f4b566e24409ad5c9ee9	Merieux NutriSciences Nutrition Science and Biostatistics Addison, Biofortis, 60101, IL, United States	Liska D., Merieux NutriSciences Nutrition Science and Biostatistics Addison, Biofortis, 60101, IL, United States; Derrig L., Merieux NutriSciences Nutrition Science and Biostatistics Addison, Biofortis, 60101, IL, United States; Mah E., Merieux NutriSciences Nutrition Science and Biostatistics Addison, Biofortis, 60101, IL, United States	Urinary tract infection (UTI) is one of the most common afflictions worldwide, with most occurring as uncomplicated UTI in the lower urinary tract (ie, cystitis) in otherwise healthy women. In fact, a woman has 50% risk of a experiencing an episode of cystitis over her lifetime. Most concerning is that a third to half these women have a UTI recurrence within a year. Antibiotics have been the main…				Flores-Mireles A.L., Walker J.N., Caparon M., Hultgren S.J., Urinary tract infections: Epidemiology, mechanisms of infection and treatment options, Nat Rev Microbiol., 13, 5, pp. 269-284, (2015); Finucane T.E., Urinary tract infection' and the microbiome, Am J Med., 130, 3, pp. e97-e98, (2017); Gupta V., Nag D., Garg P., Recurrent urinary tract infections in women: How promising is the use of pro…	D. Liska; Merieux NutriSciences Nutrition Science and Biostatistics Addison, Biofortis, 60101, United States; email: deann.liska@mxns.com	Lippincott Williams and Wilkins	Nutr. Today	Article	Final		Scopus	2-s2.0-85056303761
Tsareva A.V.	Tsareva, A.V. (58910240600)	58910240600	Acute and recurrent cystitis. Difficult patient	2021	Russian Medical Inquiry	5	3		130	133	3	1	10.32364/2587-6821-2021-5-3-130-133	https://www.scopus.com/inward/record.uri?eid=2-s2.0-85179431047&doi=10.32364%2f2587-6821-2021-5-3-130-133&partnerID=40&md5=8e2033199227b95c19bc276de5e9e0ed	International Medical Center "Multi Clinic", 9/1, Sibirskaya str., Tomsk, 634029, Russian Federation	Tsareva A.V., International Medical Center "Multi Clinic", 9/1, Sibirskaya str., Tomsk, 634029, Russian Federation	Urinary tract infections (UTIs) are among the most common infectious diseases that tend to recur and significantly worsen the life quality of patients with acute and recurrent cystitis. Modern clinical guidelines regulate the procedure for diagnosis and the main therapeutic algorithms in bacterial cystitis. Compliance with these guidelines allows doctors of different specialties to exclude neurol…	acute cystitis; antibiotic resistance; COVID-19-associated cystitis; diagnosis of cystitis; dysuria; recurrent cystitis			Popolo G.D., Nelli F., Recurrent bacterial symptomatic cystitis: A pilot study on a new natural option for treatment, Archivio Italiano di Urologia e Andrologia, 90, 2, pp. 101-103, (2018); Hooton T.M., Scholes D., Hughes J., Et al., A prospective study of risk factors for symptomatic urinary tract infections in young women, N Engl J Med, 335, 7, pp. 468-474, (1996); Loran O.B., Petrov S.B., Siny…	A.V. Tsareva; International Medical Center "Multi Clinic", Tomsk, 9/1, Sibirskaya str., 634029, Russian Federation; email: docann81@mail.ru	Meditsina-Inform LLC	Russ. Med. Inq.	Article	Final	All Open Access; Gold Open Access	Scopus	2-s2.0-85179431047
Gbinigie O.; Allen J.; Williams N.; Moore M.; Hay A.D.; Heneghan C.; Boylan A.-M.; Butler C.C.	Gbinigie, Oghenekome (56955721300); Allen, Julie (56390632100); Williams, Nicola (56697816100); Moore, Michael (15023021300); Hay, Alastair D. (7201696810); Heneghan, Carl (15020768600); Boylan, Anne-Marie (35108751000); Butler, Christopher C. (55814434300)	56955721300; 56390632100; 56697816100; 15023021300; 7201696810; 15020768600; 35108751000; 55814434300	Does cranberry extract reduce antibiotic use for symptoms of acute uncomplicated urinary tract infections (CUTI)? A feasibility randomised trial	2021	BMJ Open	11	2	e046791				5	10.1136/bmjopen-2020-046791	https://www.scopus.com/inward/record.uri?eid=2-s2.0-85101569581&doi=10.1136%2fbmjopen-2020-046791&partnerID=40&md5=9da1b2faba8b9c6d80da07ccdc4f88d1	Nuffield Department of Primary Care Health Sciences, University of Oxford, Oxford, United Kingdom; Primary Care Medical Group, University of Southampton Medical School, Southampton, United Kingdom; Centre for Academic Primary Care, University of Bristol, Bristol, United Kingdom	Gbinigie O., Nuffield Department of Primary Care Health Sciences, University of Oxford, Oxford, United Kingdom; Allen J., Nuffield Department of Primary Care Health Sciences, University of Oxford, Oxford, United Kingdom; Williams N., Nuffield Department of Primary Care Health Sciences, University of Oxford, Oxford, United Kingdom; Moore M., Primary Care Medical Group, University of Southampton Me…	Objectives To determine the feasibility of conducting a randomised trial of the effectiveness of cranberry extract in reducing antibiotic use by women with symptoms of acute, uncomplicated urinary tract infection (UTI). Design Open-label feasibility randomised parallel group trial. Setting Four general practices in Oxfordshire. Participants Women aged 18 years and above presenting to general prac…	Clinical trials; Primary care; Urinary tract infections	Adolescent; Anti-Bacterial Agents; Feasibility Studies; Female; Humans; Middle Aged; Plant Extracts; Urinary Tract Infections; Vaccinium macrocarpon; antibiotic agent; ciprofloxacin; cranberry extract; nitrofurantoin; antiinfective agent; plant extract; adult; antibiotic therapy; Article; backache; clinical article; controlled study; drug use; dysuria; feasibility study; female; follow up; headac…	Wellcome Trust, WT, (203921); National Institute for Health Research, NIHR, (390); NIHR School for Primary Care Research, NIHR SPCR, (SPCR-2014-10043)	Butler C.C., Hillier S., Roberts Z., Et al., Antibiotic-Resistant infections in primary care are symptomatic for longer and increase workload: Outcomes for patients with E. coli UTIs, Br J Gen Pract, 56, pp. 686-692, (2006); Little P., Merriman R., Turner S., Et al., Presentation, pattern, and natural course of severe symptoms, and role of antibiotics and antibiotic resistance among patients pres…	O. Gbinigie; Nuffield Department of Primary Care Health Sciences, University of Oxford, Oxford, United Kingdom; email: oghenekome.gbinigie@phc.ox.ac.uk	BMJ Publishing Group	BMJ Open	Article	Final	All Open Access; Gold Open Access; Green Open Access	Scopus	2-s2.0-85101569581
Khuntia P.; Nayak R.; Das A.C.; Mohanty R.; Panda S.; Das S.	Khuntia, Prachi (57218605509); Nayak, Rashmita (55661559200); Das, Abhaya Chandra (57193904618); Mohanty, Rinkee (57191037906); Panda, Saurav (56096641500); Das, Sharmistha (57218604324)	57218605509; 55661559200; 57193904618; 57191037906; 56096641500; 57218604324	Cranberry – A boon in periodontal therapy	2020	Indian Journal of Forensic Medicine and Toxicology	14	4		8588	8590	2	0	10.37506/ijfmt.v14i4.13049	https://www.scopus.com/inward/record.uri?eid=2-s2.0-85100141157&doi=10.37506%2fijfmt.v14i4.13049&partnerID=40&md5=77c5f3023723f19454a2531830e95040	Department of Periodontics and Oral Implantology, Institute of Dental Sciences, Siksha ‘O’ Anusandhan (Deemed to be University), Bhubaneswar, Odisha, India	Khuntia P., Department of Periodontics and Oral Implantology, Institute of Dental Sciences, Siksha ‘O’ Anusandhan (Deemed to be University), Bhubaneswar, Odisha, India; Nayak R., Department of Periodontics and Oral Implantology, Institute of Dental Sciences, Siksha ‘O’ Anusandhan (Deemed to be University), Bhubaneswar, Odisha, India; Das A.C., Department of Periodontics and Oral Implantology, Ins…	Cranberry juice has been used in medical fields for the past decade because of its several health benefits. Due to its properties, cranberries and its molecular components have gained attention by the researchers. The chief bioactive component of cranberry is proanthocyanidins. Its improved health benefits are already being found in treating UTI and many systemic diseases. But only a few studies …	Cranberry juice; Functional food; Periodontal disease; Proanthocyanidins; Vaccinium macrocarpon	anthocyanin; cyanocobalamin; proanthocyanidin; Aggregatibacter actinomycetemcomitans; Article; bacterial growth; biofilm; cranberry; cranberry juice; diet supplementation; enzyme linked immunosorbent assay; functional food; Fusobacterium nucleatum; human; immune system; macrophage; mouth hygiene; nonhuman; periodontal disease; periodontitis; Porphyromonas gingivalis; Tannerella forsythia; Trepone…		Mukherjee M, Bandyopadhyay P, Kundu D., Exploring the role of cranberry polyphenols in periodontitis: A brief review, J Indian Soc Periodontol, 18, pp. 136-139, (2014); Bonifait L, Grenier D., Cranberry polyphenols: potential benefits for dental caries and periodontal disease, Journal (Canadian Dental Association), 76, (2010); Polak D, Naddaf R, Shapira L, Weiss EI, Houri-Haddad Y., Protective po…	P. Khuntia; Department of Periodontics and Oral Implantology, Institute of Dental Sciences, Siksha ‘O’ Anusandhan (Deemed to be University), Bhubaneswar, Odisha, India; email: dr.prachikhuntia@gmail.com	Institute of Medico-Legal Publications	Indian J. Forensic Med. Toxicol.	Article	Final	All Open Access; Hybrid Gold Open Access	Scopus	2-s2.0-85100141157
Zhao S.; Liu H.; Gu L.	Zhao, Shaomin (57200688724); Liu, Haiyan (50061478300); Gu, Liwei (7202674946)	57200688724; 50061478300; 7202674946	American cranberries and health benefits – an evolving story of 25 years	2020	Journal of the Science of Food and Agriculture	100	14		5111	5116	5	39	10.1002/jsfa.8882	https://www.scopus.com/inward/record.uri?eid=2-s2.0-85042198511&doi=10.1002%2fjsfa.8882&partnerID=40&md5=33f76351ad18edbfaaa9fa883ac852f9	Department of Food Science and Human Nutrition, Institute of Food and Agricultural Sciences, University of Florida, Gainesville, FL, United States; Ocean Spray Cranberries, Inc., Lakeville, -Middleboro, MA, United States	Zhao S., Department of Food Science and Human Nutrition, Institute of Food and Agricultural Sciences, University of Florida, Gainesville, FL, United States; Liu H., Ocean Spray Cranberries, Inc., Lakeville, -Middleboro, MA, United States; Gu L., Department of Food Science and Human Nutrition, Institute of Food and Agricultural Sciences, University of Florida, Gainesville, FL, United States	Cranberries contain various types of bioactive components. Scientists have been studying cranberries' beneficial effects on urinary tract health since the 20th century. In the 21st century, the protection provided by cranberry phytochemicals against cancer and vascular diseases has drawn more attention from researchers. Anthocyanins, procyanidins, and flavonols in cranberries were all documented …	catechin; cranberries; health; procyanidin; urinary tract infection	Animals; Fruit; Humans; Phytochemicals; Phytotherapy; Plant Extracts; United States; Vaccinium macrocarpon; phytochemical; plant extract; animal; chemistry; cranberry; fruit; human; metabolism; phytotherapy; United States		Stang E.J., The North American cranberry industry, Acta Horticult, 346, (1993); Thomas J.D., Cranberry Harvest: A History of Cranberry Growing in Massachusetts, (1990); Prior R.L., Gu L., Occurrence and biological significance of proanthocyanidins in the American diet, Phytochemistry, 66, pp. 2264-2280, (2005); Howell A.B., Reed J.D., Krueger C.G., Winterbottom R., Cunningham D.G., Leahy M., A-ty…	L. Gu; Department of Food Science and Human Nutrition, Institute of Food and Agricultural Sciences, University of Florida, Gainesville, United States; email: lgu@ufl.edu	John Wiley and Sons Ltd	J. Sci. Food Agric.	Article	Final		Scopus	2-s2.0-85042198511
Illamola S.M.; Amaeze O.U.; Krepkova L.V.; Birnbaum A.K.; Karanam A.; Job K.M.; Bortnikova V.V.; Sherwin C.M.T.; Enioutina E.Y.	Illamola, Sílvia M. (56285867900); Amaeze, Ogochukwu U. (54398243200); Krepkova, Lubov V. (6508387795); Birnbaum, Angela K. (7007017778); Karanam, Ashwin (56682091800); Job, Kathleen M. (57193419296); Bortnikova, Valentina V. (6508302976); Sherwin, Catherine M.T. (49461848600); Enioutina, Elena Y. (6602662460)	56285867900; 54398243200; 6508387795; 7007017778; 56682091800; 57193419296; 6508302976; 49461848600; 6602662460	Use of herbal medicine by pregnant women: What physicians need to know	2019	Frontiers in Pharmacology	10		1483				59	10.3389/fphar.2019.01483	https://www.scopus.com/inward/record.uri?eid=2-s2.0-85078416090&doi=10.3389%2ffphar.2019.01483&partnerID=40&md5=a4e800583611339558b3a2c883b53a37	Division of Clinical Pharmacology, Department of Pediatrics, University of Utah School of Medicine, Salt Lake City, UT, United States; Department of Experimental and Clinical Pharmacology, College of Pharmacy, University of Minnesota, Minneapolis, MN, United States; Department of Clinical Pharmacy and Biopharmacy, Faculty of Pharmacy, University of Lagos, Lagos, Nigeria; Center of Medicine, All-R…	Illamola S.M., Division of Clinical Pharmacology, Department of Pediatrics, University of Utah School of Medicine, Salt Lake City, UT, United States, Department of Experimental and Clinical Pharmacology, College of Pharmacy, University of Minnesota, Minneapolis, MN, United States; Amaeze O.U., Department of Clinical Pharmacy and Biopharmacy, Faculty of Pharmacy, University of Lagos, Lagos, Nigeri…	About 80% of the consumers worldwide use herbal medicine (HMs) or other natural products. The percentage may vary significantly (7%-55%) among pregnant women, depending upon social status, ethnicity, and cultural traditions. This manuscript discusses the most common HMs used by pregnant women, and the potential interactions of HMs with conventional drugs in some medical conditions that occur duri…	Efficacy; Herbal medicine; Herbal-drug interaction; Pregnancy; Safety	anise oil; apiole; Arctostaphylos uva ursi extract; borage oil; Borago officinalis extract; Boswellia serrata extract; chamomile; cinnamon extract; cranberry extract; Curcuma longa extract; Echinacea purpurea extract; Eucalyptus extract; fennel oil; fenugreek extract; Foeniculum vulgare extract; garlic extract; ginger extract; Ginkgo biloba extract; Glycyrrhiza glabra extract; herbaceous agent; M…		PULMICORT TURBUHALER® 200 Mcg (Budesonide Inhalation Powder): Leaflet, (2006); ACCOLATE® (Zafirlukast) TABLETS: Patient Information Leaflet, (2013); Adams J., Lui C.W., Sibbritt D., Broom A., Wardle J., Homer C., Et al., Women's use of complementary and alternative medicine during pregnancy: A critical review of the literature, Birth-Iss Perinat C., 36, 3, pp. 237-245, (2009); Adams J., Growing p…	E.Y. Enioutina; Division of Clinical Pharmacology, Department of Pediatrics, University of Utah School of Medicine, Salt Lake City, United States; email: elena.enioutina@hsc.utah.edu	Frontiers Media S.A.	Front. Pharmacol.	Article	Final	All Open Access; Gold Open Access; Green Open Access	Scopus	2-s2.0-85078416090
Weese J.S.; Blondeau J.; Boothe D.; Guardabassi L.G.; Gumley N.; Papich M.; Jessen L.R.; Lappin M.; Rankin S.; Westropp J.L.; Sykes J.	Weese, J. Scott (56702153300); Blondeau, Joseph (7006187491); Boothe, Dawn (7005270913); Guardabassi, Luca G. (6603591962); Gumley, Nigel (6603285265); Papich, Mark (7005313669); Jessen, Lisbeth Rem (16042620300); Lappin, Michael (7006475173); Rankin, Shelley (35556293700); Westropp, Jodi L. (6507299349); Sykes, Jane (7102756842)	56702153300; 7006187491; 7005270913; 6603591962; 6603285265; 7005313669; 16042620300; 7006475173; 35556293700; 6507299349; 7102756842	International Society for Companion Animal Infectious Diseases (ISCAID) guidelines for the diagnosis and management of bacterial urinary tract infections in dogs and cats	2019	Veterinary Journal	247			8	25	17	272	10.1016/j.tvjl.2019.02.008	https://www.scopus.com/inward/record.uri?eid=2-s2.0-85062429895&doi=10.1016%2fj.tvjl.2019.02.008&partnerID=40&md5=05cda9ccdace53973a64a65f5ef15f9d	Dept of Pathobiology, Ontario Veterinary College, University of Guelph, Guelph, N1G2W1, ON, Canada; Clinical Microbiology, Royal University Hospital and the Saskatchewan Health Authority, Saskatoon, SK, Canada; Departments of Microbiology and Immunology, Pathology and Laboratory Medicine and Ophthalmology, University of Saskatchewan, Saskatoon, SK, Canada; Department of Anatomy, Physiology and Ph…	Weese J.S., Dept of Pathobiology, Ontario Veterinary College, University of Guelph, Guelph, N1G2W1, ON, Canada; Blondeau J., Clinical Microbiology, Royal University Hospital and the Saskatchewan Health Authority, Saskatoon, SK, Canada, Departments of Microbiology and Immunology, Pathology and Laboratory Medicine and Ophthalmology, University of Saskatchewan, Saskatoon, SK, Canada; Boothe D., Depa…	Urinary tract disease is a common clinical presentation in dogs and cats, and a common reason for antimicrobial prescription. This document is a revision and expansion on the 2011 Antimicrobial Use Guidelines for Treatment of Urinary Tract Disease in Dogs and Cats, providing recommendations for diagnosis and management of sporadic bacterial cystitis, recurrent bacterial cystitis, pyelonephritis, …	Antimicrobial stewardship; Antimicrobials; Cystitis; Prostatitis; Pyelonephritis	Animals; Bacterial Infections; Cat Diseases; Cats; Dog Diseases; Dogs; Pets; Urinary Tract Infections; amikacin; amoxicillin plus clavulanic acid; ampicillin; cefadroxil; cefalexin; cefazolin; cefovecin; cefpodoxime proxetil; ceftiofur; cefuroxime; cephalosporin derivative; chloramphenicol; cilastatin plus imipenem; ciprofloxacin; clindamycin; cotrimazine; cotrimoxazole; cranberry extract; doxycy…	Merck; Zoetis; Bayer Canada	Abbott J.E., Han A., McDonald M., Lakin C., Sur R.L., Are antibiotics necessary during routine cystoscopic stent removal?, Transl. Androl. Urol., 5, pp. 784-788, (2016); Albarellos G.A., Montoya L., Waxman S., Kreil V., Ambros L.A., Hallu R., Rebuelto M., Ciprofloxacin and norfloxacin pharmacokinetics and prostatic fluid penetration in dogs after multiple oral dosing, Vet. J., 172, pp. 334-339, (…	J.S. Weese; Dept of Pathobiology, Ontario Veterinary College, University of Guelph, Guelph, N1G2W1, Canada; email: jsweese@uoguelph.ca	Bailliere Tindall Ltd	Vet. J.	Article	Final		Scopus	2-s2.0-85062429895
Salinas-Casado J.; Méndez-Rubio S.; Esteban-Fuertes M.; Gómez-Rodríguez A.; Vírseda-Chamorro M.; Luján-Galán M.; Iglesias-García C.	Salinas-Casado, Jesús (57196844120); Méndez-Rubio, Santiago (6507979212); Esteban-Fuertes, Manuel (7003591599); Gómez-Rodríguez, Antonio (6602443091); Vírseda-Chamorro, Miguel (55505709500); Luján-Galán, Marcos (7005562719); Iglesias-García, Carlos (57217825483)	57196844120; 6507979212; 7003591599; 6602443091; 55505709500; 7005562719; 57217825483	Large study (283 women) on the effectiveness of Manosar®: 2 g of d-mannose + 140 mg of proanthocyanidins (PAC), of prolonged release versus 240 mg of PAC of prolonged release in oral prevention of recurrent urinary infections during 6 months; [Amplio estudio (283 mujeres) sobre la eficacia de manosar®: 2 G de d-manosa + 140 Mg de proantocianidinas (PAC), de liberación prolongada frente a 240 mg d…	2020	Archivos Espanoles de Urologia	73	6		491	498	7	6		https://www.scopus.com/inward/record.uri?eid=2-s2.0-85087657301&partnerID=40&md5=566ec7454139953d399eb536e7a9f26f	Servicio de Urología, Hospital Clínico San Carlos, Madrid, Spain; Servicio de Urología, Hospital Universitario Sanitas La Moraleja, Madrid, Spain; Servicio de Urología, Hospital Nacional de Parapléjicos de Toledo, Toledo, Spain; Servicio de Urología, Complejo Hospitalario de Toledo, Toledo, Spain; Servicio de Urología, Hospital Universitario Infanta Cristina, Parla. Madrid, Spain; Clinical Partne…	Salinas-Casado J., Servicio de Urología, Hospital Clínico San Carlos, Madrid, Spain; Méndez-Rubio S., Servicio de Urología, Hospital Universitario Sanitas La Moraleja, Madrid, Spain; Esteban-Fuertes M., Servicio de Urología, Hospital Nacional de Parapléjicos de Toledo, Toledo, Spain; Gómez-Rodríguez A., Servicio de Urología, Complejo Hospitalario de Toledo, Toledo, Spain; Vírseda-Chamorro M., Ser…	OBJECTIVE: To compare the efficacy and safety in the prophylasis of urinary tract infections (UTIs) with a food supplement that contains D-mannose like active ingredient (Manosar®), in comparison to another preparation in which the active ingredient are the proanthocyanidins (PAC), both of them, in prolonged released, after, they was administered for 24 weeks. METHODS: A multicenter, randomized a…	D-mannose; Proanthocyanidins; Urinary tract infections; Women	Female; Humans; Mannose; Middle Aged; Plant Extracts; Proanthocyanidins; Urinary Tract Infections; Vaccinium macrocarpon; mannose; plant extract; proanthocyanidin; clinical trial; controlled study; cranberry; female; human; middle aged; multicenter study; randomized controlled trial; urinary tract infection		Flores-Mireles A.L., Walker J.N., Caparon M., Hultgren S.J., Urinary tract infections: epidemiology, mechanisms of infection and treatment options, Nat Rev Microbiol, 13, pp. 269-284, (2015); Caretto M., Giannini A., Russo E., Simoncini T., Preventing urinary tract infections after menopause without antibiotics, Maturitas, 99, pp. 43-46, (2017); Duncan D., Alternative to antibiotics for managing …	J. Salinas-Casado1; Servicio de Urología, Hospital Clínico San Carlos, Madrid, Spain; email: salinascasado@yahoo.es	Iniestares, S.A.	Arch. Esp. Urol.	Article	Final		Scopus	2-s2.0-85087657301
Weixlbaumer V.; Draxler L.; Zeitlinger M.; Prantl B.	Weixlbaumer, Verena (57216394537); Draxler, Lukas (57216391841); Zeitlinger, Markus (6602929233); Prantl, Benedikt (57216398443)	57216394537; 57216391841; 6602929233; 57216398443	From St. John’s wort to tomato and from Rhodiola to cranberry: A review of phytotherapy and some examples	2020	Wiener Klinische Wochenschrift	132	09-Oct		253	259	6	3	10.1007/s00508-020-01633-w	https://www.scopus.com/inward/record.uri?eid=2-s2.0-85083367899&doi=10.1007%2fs00508-020-01633-w&partnerID=40&md5=3f67f9685a1b28af8ea237907f762f56	Department of Clinical Pharmacology, Vienna University Hospital, Medical University of Vienna, Waehringer Guertel 18–20, Vienna, 1090, Austria; Medical University of Vienna, Vienna, Austria	Weixlbaumer V., Medical University of Vienna, Vienna, Austria; Draxler L., Medical University of Vienna, Vienna, Austria; Zeitlinger M., Department of Clinical Pharmacology, Vienna University Hospital, Medical University of Vienna, Waehringer Guertel 18–20, Vienna, 1090, Austria; Prantl B., Medical University of Vienna, Vienna, Austria	Background: This study evaluated the definition, the prevalence of use and the governmental regulations of phytotherapy and four examples of herbal medicine are discussed in more detail. Results: This research group evaluated 4 topics: St. John’s wort for treating (mild to moderate) depression, tomato extract as a platelet inhibitor, Rhodiola against stress-related fatigue and cranberries for the…	Evidence; Food supplement; Phytotherapy; Randomized controlled trial; Traditional medicine	Humans; Hypericum; Lycopersicon esculentum; Phytotherapy; Plant Extracts; Reproducibility of Results; Rhodiola; Vaccinium macrocarpon; herbaceous agent; phytochemical; plant extract; Article; Austria; cranberry; European Union; government; herbal medicine; human; Hypericum perforatum; licensing; nonhuman; phytotherapy; randomized controlled trial (topic); Rhodiola; Rhodiolae rosea; thrombocyte fu…	Medizinische Universität Wien	(2019); Final assesment report on Thymus vulgaris L., Thymus zygis Loefl. ex. L., aetheroleum, (2019); Phytotherapie in Österreich Ein Überblick, (2019); Huffman M.A., Animal self-medication and ethno-medicine: exploration and exploitation of the medicinal properties of plants, Proc Nutr Soc, 62, 2, pp. 371-381, (2003); Burns W.R., East meets west: how China almost cured malaria, Endeavour, 32, 3…	M. Zeitlinger; Department of Clinical Pharmacology, Vienna University Hospital, Medical University of Vienna, Vienna, Waehringer Guertel 18–20, 1090, Austria; email: markus.zeitlinger@meduniwien.ac.at	Springer Medizin	Wien. Klin. Wochenschr.	Article	Final	All Open Access; Green Open Access; Hybrid Gold Open Access	Scopus	2-s2.0-85083367899
Dumitrascu A.; Senn L.; Rothuizen L.E.; Rodondi P.-Y.	Dumitrascu, Andra (57208624470); Senn, Laurence (9247640900); Rothuizen, Laura E. (8961329500); Rodondi, Pierre-Yves (6507347544)	57208624470; 9247640900; 8961329500; 6507347544	Acute respiratory and urinary tract infections in medical practice: A selection of complementary medicines; [Infections aiguës des voies respiratoires et urinaires au cabinet médical: Quelques traitements en médecine complémentaire]	2019	Revue Medicale Suisse	15	648		875	881	6	2		https://www.scopus.com/inward/record.uri?eid=2-s2.0-85065293165&partnerID=40&md5=fec970f47d06160190bebbc91fd12e71	Département de Médecine de Famille, Centre Universitaire de Médecine Générale et Santé Publique, Lausanne, 1011, Switzerland; Service de Médecine Préventive Hospitalière, CHUV, Lausanne, 1011, Switzerland; Service de Pharmacologie Clinique, CHUV, Lausanne, 1011, Switzerland; Institut de Médecine de Famille, Université de Fribourg, Route des Arsenaux 41, Fribourg, 1700, Switzerland	Dumitrascu A., Département de Médecine de Famille, Centre Universitaire de Médecine Générale et Santé Publique, Lausanne, 1011, Switzerland; Senn L., Service de Médecine Préventive Hospitalière, CHUV, Lausanne, 1011, Switzerland; Rothuizen L.E., Service de Pharmacologie Clinique, CHUV, Lausanne, 1011, Switzerland; Rodondi P.-Y., Département de Médecine de Famille, Centre Universitaire de Médecine…	Respiratory tract infections such as bronchitis or sinusitis and urinary tract infections are common in the family doctor's office. Bronchitis and sinusitis are mostly of viral origin and antibiotics rarely hold a place in their management, while urinary tract infections most often require the prescription of antibiotics. In both situations, patients often seek complementary medicines to relieve …		Anti-Bacterial Agents; Bronchitis; Complementary Therapies; Humans; Respiratory Tract Infections; Sinusitis; Urinary Tract Infections; antibiotic agent; antiinfective agent; alternative medicine; Article; bronchitis; cranberry; Echinacea; Geranium; medical practice; Primula; respiratory tract infection; sinusitis; urinary tract infection; acute respiratory tract disease; drug efficacy; drug safet…		Cooke G., Valenti L., Glasziou P., Britt H., Common general practice presenta- tions and publication frequency, Aust Fam Physician, 42, pp. 65-68, (2013); Fashner J., Ericson K., Werner S., Treatment of the common cold in children and adults, Am Fam Physician, 86, pp. 153-159, (2012); Fletcher-Lartey S., Yee M., Gaarslev C., Khan R., Why do general practitio- ners prescribe antibiotics for upper …	P.-Y. Rodondi; Département dE médecine de Famille, Centre Universitaire de Médecine Générale et Santé Publique, Lausanne, 1011, Switzerland; email: pierre-yves.rodondi@unifr.ch	Editions Medecine et Hygiene	Rev. Med. Suisse	Article	Final		Scopus	2-s2.0-85065293165
Ledda A.; Hu S.; Cesarone M.R.; Belcaro G.; Dugall M.; Feragalli B.; Cotellese R.; Hosoi M.; Ippolito E.; Corsi M.; Luzzi R.	Ledda, A. (7004691279); Hu, S. (55881690300); Cesarone, M.R. (7005766978); Belcaro, G. (56264562700); Dugall, M. (6603880851); Feragalli, B. (6505845354); Cotellese, R. (7003482864); Hosoi, M. (9943196200); Ippolito, E. (7007011014); Corsi, M. (7102990780); Luzzi, R. (37004534600)	7004691279; 55881690300; 7005766978; 56264562700; 6603880851; 6505845354; 7003482864; 9943196200; 7007011014; 7102990780; 37004534600	Pycnogenol® Supplementation Prevents Recurrent Urinary Tract Infections/Inflammation and Interstitial Cystitis	2021	Evidence-based Complementary and Alternative Medicine	2021		9976299				4	10.1155/2021/9976299	https://www.scopus.com/inward/record.uri?eid=2-s2.0-85109268007&doi=10.1155%2f2021%2f9976299&partnerID=40&md5=9b5ddf70b0385f2973cf51e5c2856cb4	IRVINE3 Vascular/Circulation Labs CH-PE University, Pescara, Italy	Ledda A., IRVINE3 Vascular/Circulation Labs CH-PE University, Pescara, Italy; Hu S., IRVINE3 Vascular/Circulation Labs CH-PE University, Pescara, Italy; Cesarone M.R., IRVINE3 Vascular/Circulation Labs CH-PE University, Pescara, Italy; Belcaro G., IRVINE3 Vascular/Circulation Labs CH-PE University, Pescara, Italy; Dugall M., IRVINE3 Vascular/Circulation Labs CH-PE University, Pescara, Italy; Fera…	This open pilot registry study aimed to evaluate and compare the prophylactic effects of Pycnogenol® or cranberry extract in subjects with previous, recurrent urinary tract infections (UTI) or interstitial cystitis (IC). Methods. Inclusion criteria were recurrent UTI or IC. One subject group was supplemented with 150 mg/day Pycnogenol®, another with 400 mg/day cranberry extract, and a group serve…		cranberry extract; fosfomycin; fosfomycin trometamol; hydroperoxide; pycnogenol; reactive oxygen metabolite; abdominal pain; adult; antiinflammatory activity; antioxidant activity; Article; bacterium culture; clinical article; comparative effectiveness; controlled clinical trial; controlled study; drug tolerability; dysuria; erythrocyte; female; follow up; human; interstitial cystitis; male; mict…		Anger J., Lee U., Ackerman A.L., Recurrent uncomplicated urinary tract infections in women: AUA/CUA/SUFU guideline, Journal of Urology, 202, 2, pp. 282-289, (2019); McLellan L.K., Hunstad D.A., Urinary tract infection: Pathogenesis and outlook, Trends in Molecular Medicine, 22, 11, pp. 946-957, (2016); Tolani M.A., Suleiman A., Awaisu M., Abdulaziz M.M., Lawal A.T., Bello A., Acute urinary tract …	G. Belcaro; IRVINE3 Vascular/Circulation Labs CH-PE University, Pescara, Italy; email: publications.belcaro@gmail.com	Hindawi Limited	Evid.-Based Complement. Altern. Med.	Article	Final	All Open Access; Gold Open Access	Scopus	2-s2.0-85109268007
[truncated: 409 more rows]
